# Supplementary material for: Identification of the Potential Role of the Rumen Microbiome in Milk Protein and Fat Synthesis in Dairy Cows Using Metagenomic Sequencing
Source: Animals (Basel). 2021 Apr 26;11(5):1247. doi: 10.3390/ani11051247 (PMC8146572; doi:10.3390/ani11051247)
Supplement: Supplementary file 1 [file animals-11-01247-s001.zip]

Archive with 3 entries (2 files):
- Supplementary Files/Supplementary Figure.docx
- Supplementary Files/Supplementary Table.xlsx
- Supplementary Files/
