# Supplementary material for: Identification of the Potential Role of the Rumen Microbiome in Milk Protein and Fat Synthesis in Dairy Cows Using Metagenomic Sequencing
Source: Animals (Basel). 2021 Apr 26;11(5):1247. doi: 10.3390/ani11051247 (PMC8146572; doi:10.3390/ani11051247)
Supplement: Supplementary file 1 [file animals-11-01247-s001.zip › Supplementary Files/Supplementary Table.xlsx]

## Sheet:  Table S1
Table S1 The description of gDNA
Sample	Concentration (ng/mL)	Volume (uL)	Amount (ug)
High 1	50	51	2.55
High 2	39	51	1.989
High 3	43	51	2.193
Low 1	38	51	1.938
Low 2	38	51	1.938
Low 3	40	51	2.4

## Sheet:  Table S2
Table S2 Description of the assembly results of rumen microbiota from Chinese Holstein cows with high and low milk PP and FP
Sample	InsertSize(bp)	SeqStrategy	RawData	CleanData	Clean_Q20	Clean_Q30	Clean_GC(%)	Effective(%)
High 1	350	(150:150)	13656.9	13077.3	98.42	95.03	48.48	99.886
High 2	350	(150:150)	13262.6	13248.9	98.23	94.5	47.47	99.896
High 3	350	(150:150)	13349	12434.9	98.22	94.49	47.11	99.8
Low 1	350	(150:150)	13302.3	13261.7	98.41	94.94	47	99.695
Low 2	350	(150:150)	13719	13693.6	97.27	92.03	43.52	99.815
Low 3	350	(150:150)	13092.2	12367.1	98.2	94.45	43.06	99.809

## Sheet:  Table S3
Table S3 Summary of genetic prediction results
Total ORFs	Average ORFs	Gene catalogue	Complete ORFs number	Complete ORFs precent	Total length (Mbp)	Average length (bp)	GC percent
2332892	259210	1078009	278274	0.2581	667.24	618.96	0.469

## Sheet:  Table S4
Table S4 LDA value of rumen microbiota between two groups
		LDA value
High	s__Prevotella_sp_ne3005	-4.42522
High	s__Prevotella_sp_tc2_28	-4.37392
High	s__Prevotella_ruminicola	-4.36366
High	s__bacterium_F083	-3.82406
High	s__Prevotellaceae_bacterium_HUN156	-3.6917
High	s__Prevotellaceae_bacterium_MN60	-3.6829
High	s__bacterium_P201	-3.57087
High	s__Bacteroidales_bacterium_WCE2008	-3.5396
High	s__Bacteroidales_bacterium_WCE2004	-3.53645
High	s__Prevotellasp_MA2016	-3.43482
High	s__Prevotella_sp_BP1_148	-3.18179
High	s__Prevotella_sp_P6B4	-3.10534
High	s__Neocallimastix_californiae	-3.04409
High	s__Prevotellasp_P4_119	-2.9981
High	s__Prevotellasp_tf2_5	-2.994
High	s__Bacteroidessp_43_108	-2.99243
High	s__Ruminococcussp_HUN007	-2.99146
High	s__bacteriumF082	-2.98606
High	s__Prevotellasp_BP1_145	-2.97522
High	s__Prevotellasp_P6B1	-2.97123
High	s__Prevotellabrevis	-2.96563
High	s__Prevotellasp_RM4	-2.92532
High	s__Prevotellasp_khp1	-2.91186
High	s__Prevotellasp_lc2012	-2.89563
High	s__unculturedbacteriumURE4	-2.89422
High	s__LentisphaeraebacteriumRIFOXYA12_FULL_48_11	-2.89162
High	s__Prevotellaaff_ruminicolaTc2_24	-2.88824
High	s__bacteriumP3	-2.88679
High	s__Fibrobactersp_UWB4	-2.88597
High	s__unculturedbacterium	-2.82679
High	s__Spizellomycespunctatus	-2.78531
High	s__Rozellaallomycis	-2.78177
High	s__Bacteroidessp_CAG_709	-2.77431
High	s__Bacteroidessp_CAG_545	-2.74841
High	s__RuminococcaceaebacteriumP7	-2.67777
High	s__Bacteroidessp_CAG_770	-2.67154
High	s__Prevotellasp_khp7	-2.66242
High	s__Bacteroidessp_CAG_1060	-2.65974
High	s__Rhizophagusirregularis	-2.652
High	s__Anaerovibriolipolyticus	-2.63422
High	s__CandidatusMycoplasmagirerdii	-2.61621
High	s__Anaeromycesrobustus	-2.61337
High	s__Basidiobolusmeristosporus	-2.58947
High	s__Prevotellasp_P5_92	-2.57175
High	s__Bacteroidessp_CAG_1060_57_27	-2.56212
High	s__Endomicrobiumproavitum	-2.54316
High	s__unculturedbacteriumLq_015_M09	-2.54184
High	s__Alistipessp_CAG_831	-2.52843
High	s__Prevotellasp_FD3004	-2.52297
High	s__Piromycessp_E2	-2.50729
High	s__Piromycesfinnis	-2.48739
High	s__Rhizoclosmatiumglobosum	-2.43184
High	s__unculturedbacteriumLAB20	-2.4161
High	s__Lentimicrobiumsaccharophilum	-2.40786
High	s__unculturedrumenbacterium	-2.40681
High	s__Phialocephalasubalpina	-2.40525
High	s__Paludibacterpropionicigenes	-2.38261
High	s__Prevotellasp_Sc00028	-2.36498
High	s__Gonapodyaprolifera	-2.33886
High	s__unculturedbacteriumAd_143_A19	-2.31424
High	s__Allomycesmacrogynus	-2.29764
High	s__LentisphaeraebacteriumGWF2_57_35	-2.28431
High	s__Batrachochytriumdendrobatidis	-2.26478
High	s__Bacteroidalesbacterium36_12	-2.21187
High	s__Bacteroidetesbacterium	-2.17967
High	s__Selenomonassp_AE3005	-2.17589
High	s__Bacteroidetesbacterium4484_249	-2.17348
High	s__Rhizopusmicrosporus	-2.16629
High	s__bacteriumE08_2017_	-2.15826
High	s__Conidioboluscoronatus	-2.15527
High	s__unculturedbacteriumSRF2	-2.14117
High	s__Paludibactersp_47_17	-2.10647
High	s__Catenariaanguillulae	-2.0948
High	s__unculturedbacteriumContig1514	-2.08067
High	s__Prevotellasp_P5_50	-2.06842
High	s__BacteroidetesbacteriumCG2_30_32_10	-2.06709
High	s__Calothrixsp_NIES_2098	-2.0638
High	s__Batrachochytriumsalamandrivorans	-2.05119
High	s__Prevotellasp_CAG_755	-2.03071
High	s__PorphyromonadaceaebacteriumCG2_30_38_12	-2.03039
High	s__Choanephoracucurbitarum	-2.02411
High	s__PorphyromonadaceaebacteriumH1	-2.01856
High	s__VerrucomicrobiabacteriumCAG_312_58_20	-2.01421
Low	s__Prevotella_multisaccharivorax	4.22772
Low	s__Prevotellasp_AGR2160	4.06702
Low	s__Selenomonas_bovis	3.91566
Low	s__Succinimonas_amylolytica	3.70089
Low	s__Prevotella_albensis	3.67167
Low	s__Succinivibrio_dextrinosolvens	3.53193
Low	s__Succinatimonas_hippei	3.45746
Low	s__Succinatimonassp_CAG_777	3.43922
Low	s__Lachnospiraceae_bacterium_NK3A20	3.43053
Low	s__Lachnospiraceae_bacterium_XPB1003	3.36274
Low	s__Bacteroidales_bacterium_KA00344	3.35762
Low	s__Prevotellasp_CAG_924	3.32932
Low	s__Succinivibrionaceae_bacterium_WG_1	3.32674
Low	s__Selenomonas_ruminantium	3.28007
Low	s__Eubacterium_cellulosolvens	3.25492
Low	s__Tolumonas_auensis	3.21345
Low	s__Prevotella_paludivivens	3.1954
Low	s__Dialister_succinatiphilus	3.18567
Low	s__Prevotella_bergensis	3.17607
Low	s__Tolumonas_lignilytica	3.13774
Low	s__Fibrobactersp_UWS3	3.12572
Low	s__Prevotella_histicola	3.07625
Low	s__Prevotella_copri	3.06732
Low	s__Sutterella_parvirubra	3.04166
Low	s__Firmicutes_bacterium_CAG_791	3.03478
Low	s__Butyrivibriosp_INlla16	3.02235
Low	s__Prevotellasp_KH2C16	3.01928
Low	s__unculturedEubacteriumsp_	2.9293
Low	s__Prevotellasp_CAG_732	2.88765
Low	s__unculturedClostridiumsp_	2.87972
Low	s__Aeromonassimiae	2.87783
Low	s__LachnospiraceaebacteriumXBD2001	2.85825
Low	s__LachnospiraceaebacteriumXBB1006	2.83526
Low	s__Prevotelladentasini	2.83141
Low	s__Chlamydiatrachomatis	2.82146
Low	s__Anaerobiospirillumsucciniciproducens	2.82086
Low	s__Prevotellamaculosa	2.80588
Low	s__Prevotelladentalis	2.79397
Low	s__Prevotellasp_S7_1_8	2.7668
Low	s__Oribacteriumsp_WCC10	2.7646
Low	s__Prevotellasp_P4_51	2.74998
Low	s__Prevotellasp_CAG_487	2.74966
Low	s__Prevotellasp_HUN102	2.74953
Low	s__Eubacteriumsp_SB2	2.74333
Low	s___Hallella_seregens	2.74098
Low	s__Bacteroidessp_An269	2.71698
Low	s__Prevotellasp_885	2.69462
Low	s__Sutterellawadsworthensis	2.68808
Low	s__Prevotellacorporis	2.68489
Low	s__Prevotellabaroniae	2.67637
Low	s__LachnospiraceaebacteriumJC7	2.65947
Low	s__Olsenellasp_oraltaxon807	2.62287
Low	s__Prevotelladenticola	2.6148
Low	s__Prevotellasalivae	2.60969
Low	s__Oribacteriumsp_oraltaxon078	2.58599
Low	s__Prevotellamicans	2.57642
Low	s__Aeromonassp_RU39B	2.55908
Low	s__Butyrivibriofibrisolvens	2.55399
Low	s___Clostridium_aminophilum	2.55019
Low	s__Erysipelothrixlarvae	2.54934
Low	s__Clostridiumsp_SY8519	2.54155
Low	s__Bacteroidesfragilis	2.52403
Low	s__LachnospiraceaebacteriumA4	2.52095
Low	s__ErysipelotrichaceaebacteriumNK3D112	2.5181
Low	s__Prevotellasp_CAG_1124	2.5142
Low	s__LachnospiraceaebacteriumC10	2.50941
Low	s__LachnospiraceaebacteriumFE2018	2.50416
Low	s__Prevotellabuccae	2.4967
Low	s__CandidatusGastranaerophilalesbacteriumHUM_9	2.49425
Low	s__Prevotellasp_CAG_386	2.49304
Low	s__Ruminococcussp_FC2018	2.48966
Low	s__Burkholderialesbacterium1_1_47	2.48523
Low	s__Clostridialesbacterium	2.48063
Low	s__Sarcinasp_DSM11001	2.4735
Low	s__LachnospiraceaebacteriumM18_1	2.46283
Low	s__Megasphaeraelsdenii	2.46246
Low	s__Lachnospiraceaebacterium	2.45742
Low	s__Duodenibacillusmassiliensis	2.45419
Low	s__Prevotellasp_CAG_604	2.45257
Low	s__Mitsuokellajalaludinii	2.44842
Low	s__Prevotellaoryzae	2.43041
Low	s__Hylemonellagracilis	2.42871
Low	s__Centipedaperiodontii	2.42366
Low	s__Oribacteriumsp_P6A1	2.42158
Low	s__Dialistersp_CAG_486	2.42146
Low	s__Prevotellasp_CAG_1185	2.41483
Low	s__Brachyspirasp_CAG_484	2.41281
Low	s__Elusimicrobiumsp_An273	2.41026
Low	s__Prevotellaenoeca	2.40566
Low	s__Eubacteriumsp_CAG_38	2.40517
Low	s__Prevotellasp_CAG_1058	2.39721
Low	s__Sharpeaazabuensis	2.38208
Low	s__Clostridiumperfringens	2.3791
Low	s__Mitsuokellamultacida	2.379
Low	s__Selenomonassp_oraltaxon126	2.37635
Low	s__Prevotellasp_MSX73	2.36405
Low	s__ProteobacteriabacteriumCAG_139	2.36346
Low	s__Prevotellaveroralis	2.3543
Low	s__Lachnoclostridiumsp_An76	2.35388
Low	s__Prevotellafalsenii	2.35212
Low	s__Anaerocolumnajejuensis	2.35161
Low	s__Pseudoramibacteralactolyticus	2.34679
Low	s__Clostridiumsp_CAG_813	2.33844
Low	s__Sutterellasp_63_29	2.33321
Low	s__LachnospiraceaebacteriumAD3010	2.31849
Low	s__Aeromonasschubertii	2.30697
Low	s__Prevotellasp_109	2.29689
Low	s__Alcanivoraxpacificus	2.29387
Low	s__Oribacteriumsp_NK2B42	2.2871
Low	s__Butyrivibriohungatei	2.28453
Low	s__ClostridialesbacteriumNK3B98	2.27856
Low	s__LachnospiraceaebacteriumG41	2.27679
Low	s__Prevotellastercorea	2.27634
Low	s__Prevotellamultiformis	2.27633
Low	s__CandidatusGastranaerophilalesbacteriumHUM_1	2.27525
Low	s__Lachnospiramultipara	2.2586
Low	s__Prevotellasp_oraltaxon306	2.25557
Low	s__Prevotellafusca	2.25483
Low	s__Alkaliphilussp_	2.2518
Low	s__Mobilibacteriumtimonense	2.25116
Low	s__LachnospiraceaebacteriumNE2001	2.24927
Low	s__Phascolarctobacteriumsuccinatutens	2.24514
Low	s__Prevotelladisiens	2.23637
Low	s__Oribacteriumsp_C9	2.23216
Low	s__Eubacteriumruminantium	2.23081
Low	s__Marvinbryantiaformatexigens	2.23
Low	s__Aeromonasveronii	2.22892
Low	s__Eubacteriumpyruvativorans	2.22738
Low	s__Prevotellasp_CAG_5226	2.22314
Low	s__unculturedbacteriumAd_113_I18_contig2	2.21605
Low	s__Peptococcaceaebacterium1109	2.21229
Low	s__Butyrivibriosp_INlla14	2.21091
Low	s__Clostridiumtepidiprofundi	2.19821
Low	s__Fibrobactersp_UWR3	2.19717
Low	s__LachnospiraceaebacteriumCOE1	2.19684
Low	s__Butyrivibriosp_AD3002	2.19526
Low	s__PrevotellacopriCAG_164	2.18457
Low	s__LachnospiraceaebacteriumAC2031	2.1788
Low	s__Thorselliaanophelis	2.17835
Low	s__LachnospiraceaebacteriumMA2020	2.17651
Low	s__Bacteroidessp_An322	2.16927
Low	s__Prevotellatimonensis	2.1692
Low	s__Providenciarettgeri	2.16749
Low	s__Dialistersp_CAG_357	2.16378
Low	s__Pseudoalteromonasluteoviolacea	2.16192
Low	s__Mailhellamassiliensis	2.16019
Low	s__Prevotellamelaninogenica	2.15744
Low	s__Roseburiasp_CAG_303	2.15522
Low	s__FirmicutesbacteriumCAG_110	2.1494
Low	s__Desulfovibriosp_An276	2.14927
Low	s__ClostridialesbacteriumVE202_06	2.14887
Low	s__Proteiniphilumacetatigenes	2.14743
Low	s__Mycoplasmasp_CAG_877	2.14299
Low	s__Prevotellasp_oraltaxon317	2.14137
Low	s__Prevotellanigrescens	2.14026
Low	s__LachnospiraceaebacteriumAC3007	2.13909
Low	s__Oceanimonassp_GK1	2.13542
Low	s__Prevotellaamnii	2.1275
Low	s__Lactobacillusruminis	2.12735
Low	s__ClostridialesbacteriumVE202_15	2.12519
Low	s__Prevotellabivia	2.12208
Low	s__Treponemaphagedenis	2.11855
Low	s__Doreasp_5_2	2.11621
Low	s__Cloacibacillussp_An23	2.11617
Low	s__Eubacteriumxylanophilum	2.11448
Low	s__Acidaminococcusfermentans	2.11324
Low	s__Prevotellasp_CAG_1320	2.11189
Low	s__Hespelliastercorisuis	2.10845
Low	s__Anaerobiumacetethylicum	2.10772
Low	s__Aeromonasenteropelogenes	2.09983
Low	s__Stomatobaculumlongum	2.09536
Low	s__Bacteroidiabacterium44_10	2.09267
Low	s__LachnospiraceaebacteriumMC2017	2.08941
Low	s___Clostridium_methylpentosum	2.08816
Low	s__Prevotellasp_CAG_255	2.08536
Low	s__Prevotellabuccalis	2.07504
Low	s__Prevotellasp_S7MS2	2.07342
Low	s__Streptococcusuberis	2.07051
Low	s__Mitsuokellasp_oraltaxon131	2.06992
Low	s__Aeromonastaiwanensis	2.06829
Low	s__Oceanimonasdoudoroffii	2.06538
Low	s__Zobellelladenitrificans	2.06281
Low	s__Prevotellasp_CAG_520	2.06229
Low	s__Aeromonasencheleia	2.06058
Low	s__Morganellapsychrotolerans	2.05999
Low	s__Roseburiasp_CAG_380	2.05788
Low	s__Oceanisphaerasp_AMac2203	2.05628
Low	s__Selenomonassp_FC4001	2.05108
Low	s__unculturedcrAssphage	2.04804
Low	s__Butyrivibriosp_NC3005	2.04278
Low	s__Prevotellascopos	2.03674
Low	s__Vibriotritonius	2.03616
Low	s__Oceanimonassmirnovii	2.03582
Low	s__Oceanimonasbaumannii	2.02788
Low	s___Clostridium_clostridioforme	2.02715
Low	s__Prevotellapleuritidis	2.02663
Low	s__LachnospiraceaebacteriumAB2028	2.02373
Low	s__Clostridiumsp_CAG_306	2.01266
Low	s__Acidaminococcusintestini	2.00992
Low	s__Clostridiumsp_CAG_417	2.00894
Low	s__Pseudobutyrivibriosp_MD2005	2.0055
Low	s__Clostridiumsp_CAG_568	2.00323
Low	s__Campylobactercoli	2.00269
Low	s__Methylobacteriumsalsuginis	2.0023
Low	s__Lysinibacillusmanganicus	2.00186
Low	s__Fusobacteriumsp_CAG_439	2.00142

## Sheet: Table S5
Table S5 Different bacteria results display
Taxa	mean(group1)	variance(group1)	standard error(group1)	mean(group2)	variance(group2)	standard error(group2)	p value	q value
g__Unclassifieds__Acidobacteria bacterium RBG_13_68_16	6.42438e-07	2.70952e-15	3.00529e-08	0	0	0	0.000372512	0.0367876
g__Actinomycess__Actinomyces sp. HMSC035G02	1.65952e-05	1.08373e-13	1.90064e-07	5.44766e-07	8.9031e-13	5.44766e-07	0.000152371	0.0367876
g__Olsenellas__Olsenella sp. oral taxon 809	3.26399e-06	5.18552e-14	1.31473e-07	0	0	0	0.000234924	0.0367876
g__Algoriphaguss__Algoriphagus boritolerans	1.24139e-06	3.08601e-15	3.20729e-08	0	0	0	4.23009e-05	0.0367876
g__Nonlabenss__Nonlabens sp. YIK11	2.52111e-08	1.90681e-15	2.52111e-08	1.70289e-06	5.86332e-15	4.42091e-08	0.000111095	0.0367876
g__Unclassifieds__Anaerolineaceae bacterium 4572_78	3.93951e-08	4.65592e-15	3.93951e-08	3.0294e-06	3.06165e-14	1.01022e-07	0.00016613	0.0367876
g__Paenibacilluss__Paenibacillus sp. A3	7.14081e-07	1.0643e-15	1.88353e-08	0	0	0	5.60597e-05	0.0367876
g__Enterococcuss__Enterococcus gallinarum	1.10533e-06	2.4983e-15	2.88577e-08	1.87233e-08	1.05168e-15	1.87233e-08	0.000138612	0.0367876
g__Lactobacilluss__Lactobacillus equicursoris	1.79208e-05	1.90453e-12	7.96771e-07	4.3732e-07	2.17047e-13	2.68978e-07	0.000427547	0.0367876
g__Lactobacilluss__Lactobacillus rossiae	2.9061e-06	5.2553e-14	1.32354e-07	0	0	0	0.000331235	0.0367876
g__Clostridiums__Clostridium intestinale	5.65235e-05	1.1785e-12	6.26764e-07	7.59053e-06	5.79378e-12	1.3897e-06	0.000124854	0.0367876
g__Clostridiums__Clostridium jeddahense	2.17665e-06	1.61103e-14	7.32809e-08	6.21509e-08	1.15882e-14	6.21509e-08	0.000317477	0.0367876
g__Oxobacters__Oxobacter pfennigii	9.03786e-06	1.3329e-13	2.10785e-07	1.44439e-06	9.24439e-15	5.55109e-08	9.73361e-05	0.0367876
g__Butyrivibrios__Butyrivibrio sp. VCB2006	1.98766e-05	4.36454e-13	3.81425e-07	4.92614e-06	9.28391e-13	5.56295e-07	0.000289959	0.0367876
g__Pseudobutyrivibrios__Pseudobutyrivibrio sp. MD2005	7.69309e-05	1.14061e-11	1.94988e-06	6.6289e-06	1.60403e-11	2.31231e-06	0.000248683	0.0367876
g__Roseburias__uncultured Roseburia sp.	3.92389e-05	5.00596e-12	1.29176e-06	4.0476e-06	3.16148e-12	1.02656e-06	0.00038627	0.0367876
g__Unclassifieds__Lachnospiraceae bacterium MA2020	0.000141694	1.21812e-11	2.01505e-06	2.78996e-05	6.96591e-11	4.81868e-06	0.000358753	0.0367876
g__Unclassifieds__Lachnospiraceae bacterium NK3A20	0.0020327	4.20476e-09	3.74378e-05	4.00454e-05	7.8211e-10	1.61463e-05	1.47834e-05	0.0367876
g__Unclassifieds__Peptococcaceae bacterium SCADC1_2_3	2.85751e-06	1.31824e-14	6.62882e-08	8.73055e-07	5.15965e-15	4.14715e-08	0.000207406	0.0367876
g__Ruminococcuss__Ruminococcus faecis	1.00231e-06	1.96292e-15	2.55794e-08	3.59909e-08	3.88602e-15	3.59909e-08	0.000344994	0.0367876
g__Unclassifieds__Veillonellaceae bacterium DNF00626	5.54963e-06	1.86224e-13	2.49148e-07	2.49992e-08	1.87489e-15	2.49992e-08	0.000303718	0.0367876
g__Unclassifieds__Firmicutes bacterium CAG791	0.000846692	1.14864e-09	1.95674e-05	1.82162e-05	5.44017e-11	4.25839e-06	2.85422e-05	0.0367876
g__Unclassifieds__Firmicutes bacterium CAG94	2.40204e-05	8.63949e-13	5.3664e-07	3.47619e-06	2.07125e-12	8.30913e-07	0.000441306	0.0367876
g__Azohydromonass__Azohydromonas australica	4.33216e-07	1.34139e-15	2.11455e-08	0	0	0	0.000468823	0.0367876
g__Sutterellas__Sutterella sp. 63_29	4.60982e-07	4.50894e-16	1.22596e-08	0	0	0	6.98185e-05	0.0367876
g__Stenoxybacters__Stenoxybacter acetivorans	2.53501e-06	4.47218e-14	1.22095e-07	0	0	0	0.000455064	0.0367876
g__Nitrosomonass__Nitrosomonas nitrosa	5.24517e-06	9.2044e-14	1.75161e-07	1.82309e-07	9.971e-14	1.82309e-07	0.000496341	0.0367876
g__Aeromonass__Aeromonas aquatica	9.65071e-06	1.16296e-13	1.96889e-07	3.07964e-07	2.84526e-13	3.07964e-07	0.000193648	0.0367876
g__Halothiobacilluss__Halothiobacillus sp. LS2	5.15343e-07	1.84183e-15	2.47779e-08	0	0	0	0.000413788	0.0367876
g__Saccharospirillums__Saccharospirillum impatiens	4.77081e-06	2.36748e-15	2.8092e-08	2.39022e-07	1.54557e-13	2.26978e-07	0.0005101	0.0367876
g__Pseudomonass__Pseudomonas coronafaciens	2.21834e-05	2.43684e-12	9.01265e-07	5.51672e-07	6.52688e-13	4.66436e-07	0.000400029	0.0367876
g__Treponemas__Treponema primitia	1.03851e-05	2.76822e-13	3.03766e-07	2.12408e-05	2.05958e-13	2.62016e-07	0.000179889	0.0367876
g__Unclassifieds__candidate division TA06 bacterium DG_78	0	0	0	8.39745e-07	1.50846e-15	2.24237e-08	8.35773e-05	0.0367876
g__Unclassifieds__uncultured bacterium Ad_113_I18_contig2	0.000130207	7.24593e-11	4.91458e-06	1.01332e-05	7.99997e-12	1.63299e-06	0.000262441	0.0367876
g__Madurellas__Madurella mycetomatis	2.73627e-07	3.72645e-14	1.11452e-07	2.71297e-06	6.20606e-15	4.54828e-08	0.000482582	0.0367876
g__Orpinomycess__Orpinomyces sp. OUS1	1.01221e-07	1.55536e-14	7.20036e-08	3.92105e-06	5.28922e-14	1.32781e-07	0.000221165	0.0367876
g__Kayviruss__Staphylococcus virus SA12	2.95916e-06	4.96688e-14	1.28671e-07	0	0	0	0.0002762	0.0367876
g__Sporichthyas__Sporichthya polymorpha	3.95017e-06	2.50165e-14	9.13172e-08	1.74913e-07	9.17839e-14	1.74913e-07	0.000538788	0.0375825
g__Unclassifieds__Candidatus Aminicenantes bacterium RBG_16_63_14	4.80811e-08	1.73478e-15	2.4047e-08	9.7663e-07	5.51092e-15	4.28599e-08	0.000580064	0.0375825
g__Unclassifieds__Candidatus Harrisonbacteria bacterium CG10_big_fil_rev_8_21_14_0_10_40_38	2.0017e-08	1.20204e-15	2.0017e-08	6.30773e-07	1.90594e-15	2.52054e-08	0.000552547	0.0375825
g__Brochothrixs__Brochothrix campestris	1.42832e-06	1.78818e-14	7.7205e-08	0	0	0	0.000607582	0.0375825
g__Brevibacilluss__Brevibacillus laterosporus	5.59338e-06	1.53996e-14	7.16463e-08	7.02704e-07	2.09946e-13	2.64541e-07	0.000648858	0.0375825
g__Streptococcuss__Streptococcus pantholopis	9.42831e-07	7.27838e-15	4.92557e-08	3.40519e-08	9.13546e-16	1.74504e-08	0.000690135	0.0375825
g__Clostridiums__Clostridium amylolyticum	8.76901e-07	2.63397e-15	2.96309e-08	3.49928e-08	3.67349e-15	3.49928e-08	0.0006351	0.0375825
g__Fusicatenibacters__Fusicatenibacter saccharivorans	4.28376e-05	3.30117e-12	1.04899e-06	3.49472e-06	1.03908e-11	1.86107e-06	0.000621341	0.0375825
g__Tyzzerellas__Tyzzerella nexilis	7.85478e-06	1.66036e-13	2.35256e-07	6.55403e-07	3.35985e-13	3.34656e-07	0.000662617	0.0375825
g__Ruminococcuss__Ruminococcus sp. CAG624	7.26954e-05	4.45608e-12	1.21875e-06	2.79152e-05	1.29534e-11	2.07793e-06	0.000593823	0.0375825
g__Flavonifractors__Flavonifractor sp. An10	2.23756e-05	5.70044e-14	1.37846e-07	5.77347e-06	2.24753e-12	8.6555e-07	0.000566306	0.0375825
g__Acinetobacters__Acinetobacter apis	6.83593e-06	3.4869e-13	3.40925e-07	2.39477e-07	7.65712e-14	1.59762e-07	0.000676376	0.0375825
g__Actinomycess__Actinomyces oris	7.11681e-07	7.20847e-15	4.90186e-08	0	0	0	0.00103425	0.0376737
g__Jiangellas__Jiangella sp. DSM 45060	4.85037e-07	1.08817e-15	1.90453e-08	2.55598e-06	6.06657e-14	1.42204e-07	0.00106177	0.0376737
g__Amycolatopsiss__Amycolatopsis thailandensis	2.75652e-06	1.07855e-13	1.89609e-07	0	0	0	0.00102049	0.0376737
g__Bacteroidess__Bacteroides sp. 43_46	2.08439e-05	2.87435e-12	9.78835e-07	3.26044e-06	6.12914e-13	4.52001e-07	0.000800351	0.0376737
g__Bacteroidess__Bacteroides sp. 4_1_36	1.89819e-05	3.3829e-12	1.0619e-06	2.5074e-06	5.85078e-13	4.41617e-07	0.00108929	0.0376737
g__Prevotellas__Prevotella sp. DNF00663	3.09843e-05	3.24766e-12	1.04046e-06	6.22881e-06	3.11715e-12	1.01934e-06	0.000731557	0.0376737
g__Unclassifieds__Prevotellaceae bacterium KH2P17	3.62649e-06	1.3937e-13	2.15538e-07	8.0993e-08	1.96796e-14	8.0993e-08	0.000882904	0.0376737
g__Mucilaginibacters__Mucilaginibacter sp. BJC16_A31	6.14829e-07	4.48641e-15	3.86713e-08	0	0	0	0.000827869	0.0376737
g__Pedobacters__Pedobacter caeni	2.42725e-07	3.39144e-15	3.36226e-08	1.54331e-06	2.00664e-14	8.1785e-08	0.000992974	0.0376737
g__Unclassifieds__Latescibacteria bacterium DG_63	1.29708e-07	6.10626e-15	4.51156e-08	1.70313e-06	2.17873e-14	8.522e-08	0.000786593	0.0376737
g__Anaerolineas__Anaerolinea thermophila	7.18264e-08	3.87135e-15	3.59229e-08	7.25033e-07	1.655e-15	2.34876e-08	0.000896663	0.0376737
g__Fischerellas__Fischerella sp. NIES_4106	2.90855e-06	1.00642e-13	1.83159e-07	0	0	0	0.000841628	0.0376737
g__Paenibacilluss__Paenibacillus mucilaginosus	3.23745e-07	6.27808e-14	1.44661e-07	3.07981e-06	4.87051e-14	1.27417e-07	0.00110304	0.0376737
g__Paenibacilluss__Paenibacillus sp. CF384	0	0	0	3.02038e-07	1.2363e-15	2.03003e-08	0.000951698	0.0376737
g__Streptococcuss__Streptococcus entericus	1.76469e-06	3.70902e-14	1.11191e-07	3.19633e-08	3.06496e-15	3.19633e-08	0.00092418	0.0376737
g__Clostridiums__Clostridium magnum	1.17419e-05	5.85784e-13	4.41884e-07	1.55164e-06	6.94162e-13	4.81028e-07	0.000869145	0.0376737
g__Butyrivibrios__Butyrivibrio sp. FCS006	3.18522e-05	1.32505e-11	2.10163e-06	7.1518e-07	1.47153e-12	7.00363e-07	0.00113056	0.0376737
g__Butyrivibrios__Butyrivibrio sp. MB2005	5.43662e-05	2.78149e-11	3.04494e-06	4.99015e-06	6.25995e-12	1.44452e-06	0.00100673	0.0376737
g__Butyrivibrios__Butyrivibrio sp. TB	4.66901e-05	5.62895e-13	4.33165e-07	8.4536e-06	1.52851e-11	2.25722e-06	0.000759075	0.0376737
g__Lachnoclostridiums__Lachnoclostridium sp. An138	5.23866e-05	7.52432e-12	1.5837e-06	7.50724e-06	1.3373e-11	2.11132e-06	0.000717799	0.0376737
g__Lachnoclostridiums__Clostridium asparagiforme	3.32776e-05	1.13825e-11	1.94786e-06	3.49851e-06	1.40233e-12	6.83697e-07	0.00107553	0.0376737
g__Robinsoniellas__Robinsoniella sp. RHS	2.04916e-06	5.71235e-14	1.3799e-07	0	0	0	0.000965457	0.0376737
g__Roseburias__Roseburia sp. CAG309	4.81527e-05	1.0262e-11	1.8495e-06	5.33846e-06	9.46445e-12	1.77618e-06	0.000745316	0.0376737
g__Unclassifieds__Lachnospiraceae bacterium NK4A144	7.92989e-05	4.0912e-11	3.69288e-06	1.45815e-05	1.61235e-11	2.3183e-06	0.000979215	0.0376737
g__Anaerosalibacters__Anaerosalibacter sp. Marseille_P3206	1.46845e-05	6.02915e-13	4.48299e-07	3.69555e-06	1.20697e-12	6.34289e-07	0.0011168	0.0376737
g__Fusobacteriums__Fusobacterium massiliense	8.99654e-07	1.30704e-15	2.08729e-08	1.69454e-07	6.35027e-15	4.60082e-08	0.00104801	0.0376737
g__Caviibacters__Caviibacter abscessus	3.05643e-06	1.45101e-13	2.19925e-07	0	0	0	0.00115808	0.0376737
g__Haematospirillums__Haematospirillum jordaniae	4.16185e-06	1.91456e-13	2.52623e-07	6.64584e-08	1.32501e-14	6.64584e-08	0.000855386	0.0376737
g__Pseudodesulfovibrios__Pseudodesulfovibrio aespoeensis	3.14513e-06	1.26835e-13	2.05617e-07	3.16848e-08	3.01177e-15	3.16848e-08	0.000937939	0.0376737
g__Desulfobaccas__Desulfobacca acetoxidans	0	0	0	1.91288e-07	4.85718e-16	1.27242e-08	0.000910422	0.0376737
g__Neptuniibacters__Neptuniibacter caesariensis	1.92913e-06	4.24123e-14	1.18901e-07	6.09747e-08	1.11537e-14	6.09747e-08	0.00114432	0.0376737
g__Vibrios__Vibrio albensis	1.92791e-08	1.11505e-15	1.92791e-08	3.58646e-07	2.03447e-16	8.23502e-09	0.00081411	0.0376737
g__Unclassifieds__Opitutaceae bacterium TAV5	2.397e-06	3.56518e-13	3.44731e-07	9.90862e-06	5.21312e-13	4.16858e-07	0.00117184	0.0376737
g__Pseudozymas__Pseudozyma hubeiensis	0	0	0	2.25392e-06	5.5515e-14	1.36033e-07	0.000772834	0.0376737
g__Capnocytophagas__Capnocytophaga sp. H4358	3.81686e-06	6.17568e-13	4.53714e-07	1.28771e-05	7.40036e-13	4.96667e-07	0.00123053	0.0381473
g__Prochlorothrixs__Prochlorothrix hollandica	7.36628e-07	8.16612e-15	5.21732e-08	1.19012e-08	4.24918e-16	1.19012e-08	0.00121677	0.0381473
g__Halomonass__Halomonas jeotgali	1.67271e-05	2.58278e-12	9.27862e-07	7.43673e-07	1.65915e-12	7.43673e-07	0.00124429	0.0381473
g__Unclassifieds__Zetaproteobacteria bacterium CG02_land_8_20_14_3_00_50_9	1.53285e-06	7.73999e-13	5.07937e-07	8.731e-06	8.81569e-14	1.71422e-07	0.00125805	0.0381473
g__Nosemas__Nosema ceranae	3.32182e-06	8.28605e-12	1.66193e-06	2.68589e-05	5.75758e-13	4.38086e-07	0.00120302	0.0381473
g__Olsenellas__Olsenella sp. DNF00959	5.87953e-06	1.9383e-13	2.54185e-07	3.80403e-07	3.18714e-13	3.25942e-07	0.0013005	0.0382227
g__Bacteroidess__Bacteroides sp. KFT8	5.79217e-05	1.085e-11	1.90175e-06	2.8327e-05	3.96522e-12	1.14967e-06	0.00128674	0.0382227
g__Chryseobacteriums__Chryseobacterium sp. Leaf394	2.71578e-08	2.21263e-15	2.71578e-08	2.20041e-06	8.59709e-14	1.69284e-07	0.00157567	0.0382227
g__Unclassifieds__Flavobacteriales bacterium TMED228	1.54949e-07	1.71604e-16	7.56315e-09	2.25267e-06	8.12611e-14	1.64581e-07	0.0015344	0.0382227
g__Calothrixs__Calothrix sp. NIES_2098	0	0	0	5.54894e-08	5.22129e-17	4.17184e-09	0.00132802	0.0382227
g__Domibacilluss__Domibacillus iocasae	8.02435e-07	1.19826e-14	6.31997e-08	0	0	0	0.00156191	0.0382227
g__Clostridiums__Clostridium sp. C105KSO13	2.90638e-05	6.49641e-12	1.47155e-06	5.43321e-06	3.42312e-12	1.06819e-06	0.00145184	0.0382227
g__Clostridiums__Clostridium sp. CAG678	4.45521e-05	1.84174e-11	2.47773e-06	9.96679e-06	2.58542e-12	9.28335e-07	0.00143809	0.0382227
g__Roseburias__Roseburia hominis	4.27166e-05	1.16633e-11	1.97175e-06	9.8603e-06	8.42142e-12	1.67545e-06	0.00154816	0.0382227
g__Thermoanaerobacters__Thermoanaerobacter ethanolicus	1.76625e-05	2.4423e-12	9.02274e-07	1.15571e-06	2.20936e-12	8.58169e-07	0.00134177	0.0382227
g__Thermovenabulums__Thermovenabulum gondwanense	0	0	0	2.48381e-07	1.04615e-15	1.8674e-08	0.00131426	0.0382227
g__Propionispiras__Propionispira arboris	1.80312e-05	3.56112e-12	1.08951e-06	1.49311e-06	1.16755e-12	6.23845e-07	0.00138305	0.0382227
g__Unclassifieds__Lentisphaerae bacterium GWF2_49_21	1.28315e-05	2.63374e-11	2.96296e-06	5.19368e-05	1.15604e-12	6.20763e-07	0.00147936	0.0382227
g__Neisserias__Neisseria sicca	1.30288e-06	3.05465e-14	1.00907e-07	0	0	0	0.00149312	0.0382227
g__Simonsiellas__Simonsiella muelleri	1.24007e-05	2.0522e-12	8.27084e-07	4.12158e-07	5.09624e-13	4.12158e-07	0.0014656	0.0382227
g__Legionellas__Legionella fallonii	2.87593e-05	1.10044e-11	1.91523e-06	8.88809e-07	2.36995e-12	8.88809e-07	0.00136929	0.0382227
g__Pseudomonass__Pseudomonas psychrotolerans	2.38107e-06	8.08648e-14	1.6418e-07	6.49315e-08	1.26483e-14	6.49315e-08	0.00141057	0.0382227
g__Unclassifieds__Spirochaetes bacterium GWF1_41_5	2.96004e-06	7.4069e-13	4.96887e-07	1.4323e-05	1.51212e-12	7.09958e-07	0.00142433	0.0382227
g__Pedosphaeras__Pedosphaera parvula	3.2812e-06	3.47033e-12	1.07554e-06	1.75295e-05	2.0782e-13	2.63198e-07	0.00150688	0.0382227
g__Dactylellinas__Dactylellina haptotyla	1.97632e-06	2.54244e-12	9.20587e-07	1.66353e-05	1.37377e-12	6.76699e-07	0.00152064	0.0382227
g__Acremoniums__Acremonium chrysogenum	1.24685e-08	4.66389e-16	1.24685e-08	1.86573e-06	5.89168e-14	1.40139e-07	0.00139681	0.0382227
g__Piromycess__Piromyces sp. E2	8.23527e-05	8.19091e-10	1.65236e-05	0.000331245	2.44561e-10	9.02887e-06	0.00135553	0.0382227
g__Unclassifieds__Actinobacteria bacterium RBG_13_55_18	3.40325e-07	1.34476e-13	2.1172e-07	2.95397e-06	3.92013e-14	1.14311e-07	0.00284148	0.0382559
g__Bacteroidess__Bacteroides sp. 2_1_56FAA	1.07601e-06	3.21295e-14	1.03488e-07	0	0	0	0.00332392	0.0382559
g__Bacteroidess__Bacteroides sp. HMSC073E02	2.67603e-07	1.12305e-14	6.11842e-08	1.18425e-06	7.58119e-15	5.02699e-08	0.00212749	0.0382559
g__Unclassifieds__Porphyromonadaceae bacterium FC4	3.16542e-05	1.3967e-11	2.1577e-06	2.06428e-06	4.49441e-12	1.22398e-06	0.0019899	0.0382559
g__Prevotellas__Prevotella amnii	0.00017024	1.87598e-10	7.90776e-06	7.10452e-05	6.03301e-11	4.48442e-06	0.00271912	0.0382559
g__Prevotellas__Prevotella conceptionensis	3.17116e-05	7.93594e-12	1.62644e-06	1.24089e-05	1.72792e-12	7.58929e-07	0.00300746	0.0382559
g__Prevotellas__Prevotella paludivivens	0.00172183	2.42495e-08	8.99065e-05	0.000678893	2.03008e-09	2.60134e-05	0.00251273	0.0382559
g__Prevotellas__Prevotella sp. kh1p2	6.6847e-05	1.07977e-12	5.99935e-07	2.38808e-05	3.7928e-11	3.55565e-06	0.00200366	0.0382559
g__Eisenibacters__Eisenibacter elegans	5.65741e-07	2.0156e-13	2.59204e-07	6.90733e-06	7.00895e-13	4.83355e-07	0.00214125	0.0382559
g__Bizionias__Bizionia paragorgiae	5.75935e-07	1.39694e-13	2.15789e-07	3.93512e-06	1.42e-13	2.17562e-07	0.00265032	0.0382559
g__Flavobacteriums__Flavobacterium phragmitis	5.21447e-07	1.45895e-13	2.20526e-07	3.1001e-06	2.8663e-14	9.77462e-08	0.00307626	0.0382559
g__Muricaudas__Muricauda sp. CP2A	1.17065e-06	2.5322e-14	9.18731e-08	7.35465e-06	8.73959e-13	5.3974e-07	0.00238891	0.0382559
g__Pedobacters__Pedobacter sp. BMA	6.48633e-06	4.59414e-13	3.91329e-07	1.8371e-06	4.24041e-14	1.18889e-07	0.00230635	0.0382559
g__Unclassifieds__Candidatus Handelsmanbacteria bacterium RIFCSPLOWO2_12_FULL_64_10	1.55808e-07	6.19013e-14	1.43645e-07	1.82685e-06	3.70223e-16	1.11089e-08	0.00211373	0.0382559
g__Unclassifieds__Candidatus Kaiserbacteria bacterium	6.17345e-06	2.00313e-11	2.58401e-06	4.10227e-05	6.55663e-12	1.47836e-06	0.00204494	0.0382559
g__Unclassifieds__Candidatus Omnitrophica bacterium CG12_big_fil_rev_8_21_14_0_65_45_16	1.96538e-05	7.1131e-12	1.53982e-06	9.69529e-07	2.65151e-12	9.40126e-07	0.00339271	0.0382559
g__Unclassifieds__Omnitrophica WOR_2 bacterium SM23_29	4.97646e-06	5.70103e-13	4.35929e-07	2.23185e-08	1.49435e-15	2.23185e-08	0.00233387	0.0382559
g__Oscillatorias__Oscillatoria sp. PCC 10802	6.74652e-07	3.06053e-13	3.19402e-07	4.96441e-06	1.78693e-13	2.44058e-07	0.00309002	0.0382559
g__Chitinispirillums__Chitinispirillum alkaliphilum	1.51488e-06	1.66787e-12	7.45626e-07	9.9722e-06	1.10612e-13	1.92017e-07	0.00260905	0.0382559
g__Hydrogenibacilluss__Hydrogenibacillus schlegelii	1.78338e-05	5.4653e-12	1.34973e-06	1.60405e-06	1.26656e-12	6.49758e-07	0.00289652	0.0382559
g__Listerias__Listeria sp. 102	9.16139e-06	1.69608e-12	7.51905e-07	1.1458e-06	1.63797e-13	2.33664e-07	0.0035303	0.0382559
g__Gorillibacteriums__Gorillibacterium sp. SN4	2.89637e-05	1.43304e-11	2.18559e-06	2.52345e-06	3.44262e-12	1.07123e-06	0.00282772	0.0382559
g__Paenibacilluss__Paenibacillus daejeonensis	7.50583e-06	6.31972e-13	4.58974e-07	1.17498e-06	3.17232e-13	3.25183e-07	0.00243018	0.0382559
g__Paenibacilluss__Paenibacillus ehimensis	2.40243e-06	1.30913e-13	2.08896e-07	6.01019e-08	1.08367e-14	6.01019e-08	0.00297995	0.0382559
g__Paenibacilluss__Paenibacillus sp. P32E	2.07232e-06	9.68767e-14	1.797e-07	5.59358e-08	9.38644e-15	5.59358e-08	0.00304874	0.0382559
g__Thermobacilluss__Thermobacillus sp. ZCTH02_B1	3.5974e-06	3.17595e-13	3.25369e-07	0	0	0	0.00255401	0.0382559
g__Pediococcuss__Pediococcus inopinatus	1.04943e-06	1.54872e-14	7.18499e-08	6.68881e-08	3.9871e-15	3.64559e-08	0.00185217	0.0382559
g__Alkaliphiluss__Alkaliphilus sp.	0.000142335	3.98799e-10	1.15297e-05	9.79414e-06	9.79534e-11	5.71412e-06	0.00342023	0.0382559
g__Clostridiums__Clostridium ljungdahlii	3.19253e-06	1.39306e-13	2.15488e-07	4.07717e-07	4.90342e-14	1.27847e-07	0.00252649	0.0382559
g__Clostridiums__Clostridium polynesiense	7.48887e-05	7.24195e-11	4.91323e-06	4.57685e-06	2.52858e-11	2.90321e-06	0.00176961	0.0382559
g__Clostridiums__Clostridium saccharoperbutylacetonicum	5.17917e-05	4.74736e-11	3.97801e-06	4.97538e-06	6.34389e-12	1.45418e-06	0.00256777	0.0382559
g__Clostridiums__Clostridium sp. BL_8	1.28032e-06	7.48196e-13	4.99398e-07	8.86197e-06	6.87444e-13	4.78694e-07	0.00266408	0.0382559
g__Clostridiums__Clostridium sp. CAG7	3.75901e-05	1.13004e-11	1.94082e-06	4.96796e-06	1.34076e-11	2.11404e-06	0.00232011	0.0382559
g__Clostridiums__Clostridium sp. SY8519	0.000301424	1.32722e-09	2.10335e-05	5.39482e-05	2.49064e-10	9.11161e-06	0.00295243	0.0382559
g__Clostridiums__Clostridium tetanomorphum	3.85819e-06	1.9828e-13	2.57086e-07	2.65142e-07	4.96912e-14	1.287e-07	0.00163085	0.0382559
g__Eubacteriums__Eubacterium sp. An11	1.73409e-05	2.62627e-12	9.35641e-07	3.90492e-06	1.03821e-12	5.88278e-07	0.00187968	0.0382559
g__Eubacteriums__Eubacterium xylanophilum	0.000143034	1.17005e-10	6.24514e-06	4.89361e-05	1.0981e-10	6.05006e-06	0.00292403	0.0382559
g__Anaerobiums__Anaerobium acetethylicum	0.000107753	1.19385e-10	6.30833e-06	1.51206e-05	4.8492e-11	4.02045e-06	0.0017421	0.0382559
g__Blautias__Blautia sp. Marseille_P3087	2.81244e-06	6.62348e-14	1.48588e-07	1.8947e-07	1.07697e-13	1.8947e-07	0.00274663	0.0382559
g__Butyrivibrios__Butyrivibrio sp. AD3002	0.00012129	3.15705e-10	1.02584e-05	7.96448e-06	3.99697e-11	3.6501e-06	0.00331016	0.0382559
g__Butyrivibrios__Butyrivibrio sp. INlla18	5.28027e-05	2.79252e-11	3.05097e-06	7.82199e-06	2.08114e-11	2.63384e-06	0.00249898	0.0382559
g__Butyrivibrios__Butyrivibrio sp. LB2008	2.24397e-05	1.22787e-12	6.39758e-07	5.05003e-06	4.58469e-12	1.23622e-06	0.00164461	0.0382559
g__Butyrivibrios__Butyrivibrio sp. NC3005	0.000104542	1.03695e-10	5.8792e-06	2.17674e-05	5.26551e-11	4.18948e-06	0.00219628	0.0382559
g__Butyrivibrios__Butyrivibrio sp. WCD3002	2.09728e-05	4.45039e-13	3.85157e-07	1.14935e-05	1.87707e-12	7.91007e-07	0.00299371	0.0382559
g__Doreas__Dorea sp. 5_2	0.00014577	1.31497e-10	6.62061e-06	4.85554e-05	9.51228e-11	5.63095e-06	0.00248522	0.0382559
g__Lachnoanaerobaculums__Lachnoanaerobaculum sp. OBRC5_5	1.46581e-05	4.39829e-12	1.21082e-06	4.09812e-07	3.99992e-13	3.65145e-07	0.00241642	0.0382559
g__Lachnoclostridiums__Lachnoclostridium sp. An131	1.27262e-05	3.20752e-12	1.03401e-06	1.44242e-06	7.61382e-14	1.59309e-07	0.00296619	0.0382559
g__Lachnoclostridiums__Lachnoclostridium sp. An76	0.000179286	4.36291e-10	1.20595e-05	2.18518e-05	7.84576e-11	5.11396e-06	0.00194862	0.0382559
g__Marvinbryantias__Marvinbryantia formatexigens	0.000147079	3.58277e-10	1.09282e-05	1.76444e-05	2.75955e-11	3.0329e-06	0.00223756	0.0382559
g__Roseburias__Roseburia sp. 40_7	1.40916e-05	2.06228e-12	8.29113e-07	4.69615e-06	2.46641e-13	2.86729e-07	0.0030625	0.0382559
g__Roseburias__Roseburia sp. CAG182	6.24628e-05	5.54996e-11	4.30115e-06	5.3268e-06	8.16045e-12	1.64929e-06	0.00168604	0.0382559
g__Shuttleworthias__Shuttleworthia satelles	4.58973e-05	1.78962e-11	2.44242e-06	4.75378e-06	1.76747e-11	2.42725e-06	0.00197614	0.0382559
g__Unclassifieds__Lachnospiraceae bacterium	0.00029942	2.30598e-10	8.76732e-06	0.000105053	5.68975e-10	1.37716e-05	0.00201742	0.0382559
g__Unclassifieds__Lachnospiraceae bacterium AD3010	0.000266527	6.66919e-11	4.71494e-06	0.000123964	3.9136e-10	1.14216e-05	0.00215501	0.0382559
g__Unclassifieds__Lachnospiraceae bacterium C10	0.000269264	1.19631e-09	1.99692e-05	2.45765e-05	1.1517e-10	6.19596e-06	0.00205869	0.0382559
g__Unclassifieds__Lachnospiraceae bacterium MD2004	4.34403e-05	9.09557e-12	1.74122e-06	6.0488e-06	1.7927e-11	2.44452e-06	0.00165837	0.0382559
g__Unclassifieds__Peptococcaceae bacterium 1109	0.000120245	3.36507e-10	1.0591e-05	5.2768e-06	3.66119e-11	3.49342e-06	0.00340647	0.0382559
g__Ruminococcuss__Ruminococcus lactaris	5.58418e-05	4.26662e-11	3.77122e-06	1.2634e-05	8.05218e-12	1.63831e-06	0.00318633	0.0382559
g__Epulopisciums__Epulopiscium sp. Nele67_Bin004	1.91877e-06	5.31534e-14	1.33108e-07	2.28555e-07	1.87535e-14	7.90642e-08	0.00270536	0.0382559
g__Erysipelothrixs__Erysipelothrix larvae	0.000260559	1.31061e-09	2.09014e-05	9.25793e-06	2.53007e-10	9.18344e-06	0.00259529	0.0382559
g__Faecalibaculums__Faecalibaculum rodentium	1.77262e-05	2.90575e-12	9.84167e-07	1.14491e-06	2.53367e-12	9.18998e-07	0.00178337	0.0382559
g__Caecibacters__Caecibacter massiliensis	3.0468e-05	1.44987e-11	2.19838e-06	2.04716e-06	3.2203e-12	1.03607e-06	0.00207245	0.0382559
g__Unclassifieds__Firmicutes bacterium CAG631	4.29916e-05	2.59802e-11	2.9428e-06	1.03144e-05	3.71325e-12	1.11254e-06	0.00335143	0.0382559
g__Lentisphaeras__Lentisphaera araneosa	6.66134e-06	9.17112e-12	1.74844e-06	3.60756e-05	1.4954e-11	2.23264e-06	0.00337895	0.0382559
g__Unclassifieds__Lentisphaerae bacterium GWF2_57_35	4.38212e-05	3.38227e-10	1.0618e-05	0.000192529	2.50989e-10	9.14675e-06	0.00311754	0.0382559
g__Thermodesulfovibrios__Thermodesulfovibrio sp. N1	1.67542e-06	6.22693e-14	1.44071e-07	1.67598e-08	8.42671e-16	1.67598e-08	0.00221004	0.0382559
g__Phycisphaeras__Phycisphaera mikurensis	5.9397e-07	1.4101e-13	2.16802e-07	3.21428e-06	8.74894e-15	5.40029e-08	0.00203118	0.0382559
g__Unclassifieds__Phycisphaeraceae bacterium TMED231	6.80454e-07	1.7436e-13	2.41081e-07	4.50472e-06	1.063e-13	1.88238e-07	0.0016171	0.0382559
g__Unclassifieds__Phycisphaerae bacterium SG8_4	1.28362e-06	5.48106e-14	1.35167e-07	3.89429e-06	1.38246e-13	2.14667e-07	0.00343399	0.0382559
g__Unclassifieds__Phycisphaerae bacterium SM23_33	1.20382e-06	9.64191e-14	1.79275e-07	6.18555e-06	4.96469e-13	4.06804e-07	0.00247146	0.0382559
g__Paludisphaeras__Paludisphaera borealis	1.12391e-06	2.8747e-13	3.09553e-07	5.98896e-06	3.64641e-13	3.48636e-07	0.00326888	0.0382559
g__Rhodopirellulas__Rhodopirellula baltica	9.26625e-08	1.16917e-14	6.24279e-08	1.35685e-06	3.14128e-14	1.02328e-07	0.00315881	0.0382559
g__Unclassifieds__Planctomycetes bacterium RBG_16_55_9	1.40477e-06	3.34955e-13	3.34143e-07	6.14482e-06	3.1661e-13	3.24864e-07	0.00358533	0.0382559
g__Methylobacteriums__Methylobacterium salsuginis	3.2579e-07	1.52251e-15	2.25278e-08	1.49162e-08	6.6748e-16	1.49162e-08	0.00216876	0.0382559
g__Pseudorhodoplaness__Pseudorhodoplanes sinuspersici	5.05572e-06	5.92784e-13	4.44516e-07	1.65287e-07	6.39768e-14	1.46033e-07	0.00321385	0.0382559
g__Azospirillums__Azospirillum sp. 47_25	3.98973e-06	1.78123e-13	2.43668e-07	1.07981e-06	2.09444e-14	8.35552e-08	0.00237515	0.0382559
g__Unclassifieds__Rickettsiales bacterium	7.07348e-06	3.61704e-11	3.47229e-06	4.62062e-05	5.98031e-12	1.41189e-06	0.00324136	0.0382559
g__Unclassifieds__Comamonadaceae bacterium CG17_big_fil_post_rev_8_21_14_2_50_60_13	2.781e-06	1.68807e-13	2.37211e-07	4.11872e-08	5.08914e-15	4.11872e-08	0.00227883	0.0382559
g__Andreprevotias__Andreprevotia chitinilytica	2.59792e-05	1.32078e-11	2.09824e-06	8.30556e-07	1.58956e-12	7.27911e-07	0.00234763	0.0382559
g__Methylobacilluss__Methylobacillus rhizosphaerae	3.18951e-06	1.09348e-13	1.90917e-07	1.70521e-07	7.34725e-14	1.56496e-07	0.00183841	0.0382559
g__Unclassifieds__Desulfobacteraceae bacterium 4484_190.2	5.97597e-07	3.34614e-13	3.33973e-07	4.38348e-06	6.08513e-14	1.42421e-07	0.0032964	0.0382559
g__Unclassifieds__Desulfobulbaceae bacterium A2	2.83219e-08	6.13319e-16	1.42982e-08	4.52628e-07	3.47409e-15	3.40298e-08	0.00218252	0.0382559
g__Unclassifieds__Geobacteraceae bacterium GWC2_58_44	1.0957e-05	1.32167e-12	6.63745e-07	1.61944e-06	6.99404e-13	4.8284e-07	0.00229259	0.0382559
g__Marinobacters__Marinobacter lipolyticus	6.2492e-07	9.85549e-15	5.73163e-08	0	0	0	0.00273287	0.0382559
g__Colwellias__Colwellia piezophila	6.68581e-05	8.66906e-11	5.37558e-06	2.8409e-06	1.79461e-11	2.44582e-06	0.00288276	0.0382559
g__Cardiobacteriums__Cardiobacterium valvarum	5.93361e-06	4.86681e-13	4.02774e-07	3.24675e-07	3.16241e-13	3.24675e-07	0.002869	0.0382559
g__Saccharophaguss__Saccharophagus degradans	3.12958e-05	2.04556e-11	2.61123e-06	1.7123e-06	4.9e-12	1.27802e-06	0.00357157	0.0382559
g__Unclassifieds__marine gamma proteobacterium HTCC2143	5.37422e-05	6.21144e-11	4.55025e-06	2.12754e-06	1.2154e-11	2.01279e-06	0.00336519	0.0382559
g__Nitrosococcuss__Nitrosococcus halophilus	1.32301e-05	3.82757e-12	1.12954e-06	3.52351e-07	3.72455e-13	3.52351e-07	0.00278791	0.0382559
g__Acidihalobacters__Acidihalobacter prosperus	6.60412e-06	8.93351e-13	5.45696e-07	2.88081e-07	2.48973e-13	2.88081e-07	0.00347526	0.0382559
g__Lelliottias__Lelliottia amnigena	4.78324e-05	4.74357e-11	3.97642e-06	1.02509e-06	3.15244e-12	1.02509e-06	0.00225132	0.0382559
g__Pluralibacters__Pluralibacter gergoviae	6.78664e-06	9.49934e-14	1.77945e-07	5.63634e-07	8.28211e-13	5.25424e-07	0.0024577	0.0382559
g__Pantoeas__Pantoea ananatis	1.54386e-05	4.89216e-12	1.277e-06	6.44686e-07	1.01389e-12	5.81347e-07	0.00317257	0.0382559
g__Sodaliss__Sodalis praecaptivus	9.30874e-06	9.72178e-13	5.69262e-07	5.82442e-07	1.01772e-12	5.82442e-07	0.00303498	0.0382559
g__Rouxiellas__Rouxiella chamberiensis	9.35199e-06	1.30035e-12	6.5837e-07	3.15654e-07	2.98913e-13	3.15654e-07	0.00175585	0.0382559
g__Yersinias__Yersinia mollaretii	4.46211e-06	2.71396e-13	3.00774e-07	2.40356e-07	1.73313e-13	2.40356e-07	0.00263656	0.0382559
g__Halomonass__Halomonas sp. ALS9	1.16328e-06	2.44827e-14	9.03377e-08	2.14108e-08	1.37527e-15	2.14108e-08	0.00181089	0.0382559
g__Halovibrios__Halovibrio sp. YL5_2	3.71502e-06	4.79261e-14	1.26394e-07	2.88212e-07	2.49198e-13	2.88212e-07	0.00276039	0.0382559
g__Marinobacteriums__Marinobacterium lutimaris	2.37021e-05	1.21264e-11	2.01051e-06	7.82038e-07	1.17726e-12	6.26433e-07	0.00277415	0.0382559
g__Histophiluss__Histophilus somni	5.94901e-06	6.62405e-13	4.69895e-07	2.90819e-07	2.53727e-13	2.90819e-07	0.0034615	0.0382559
g__Mannheimias__Mannheimia granulomatis	4.76598e-06	1.7959e-13	2.4467e-07	3.04117e-07	2.77461e-13	3.04117e-07	0.0022238	0.0382559
g__Pasteurellas__Pasteurella skyensis	6.61612e-06	5.40314e-13	4.24387e-07	2.93434e-07	2.5831e-13	2.93434e-07	0.00182465	0.0382559
g__Acinetobacters__Acinetobacter pittii	4.88629e-05	5.91573e-11	4.44062e-06	2.27591e-06	4.04174e-12	1.16071e-06	0.00359909	0.0382559
g__Acinetobacters__Acinetobacter sp. ANC 5054	8.37521e-08	5.64469e-15	4.3377e-08	1.77592e-06	6.20239e-14	1.43787e-07	0.00240266	0.0382559
g__Pseudomonass__Pseudomonas fluorescens	3.02549e-05	1.19625e-11	1.99687e-06	8.40101e-06	2.62604e-13	2.95863e-07	0.00291028	0.0382559
g__Pseudomonass__Pseudomonas plecoglossicida	1.20639e-06	1.5572e-14	7.20462e-08	8.35678e-08	2.09507e-14	8.35678e-08	0.00355782	0.0382559
g__Thaumasiovibrios__Thaumasiovibrio subtropicus	8.12529e-06	2.456e-13	2.86124e-07	1.85146e-06	8.04609e-13	5.17883e-07	0.00313129	0.0382559
g__Dyellas__Dyella sp. OK004	1.20842e-06	2.51968e-14	9.16458e-08	5.23716e-08	8.22836e-15	5.23716e-08	0.00267784	0.0382559
g__Rhodanobacters__Rhodanobacter spathiphylli	4.57858e-07	5.17468e-15	4.15318e-08	0	0	0	0.00258153	0.0382559
g__Arenimonass__Arenimonas sp. SCN 70_307	6.97304e-06	1.18282e-12	6.27911e-07	1.74345e-07	9.11889e-14	1.74345e-07	0.00328264	0.0382559
g__Xanthomonass__Xanthomonas nasturtii	1.81108e-06	6.07043e-14	1.42249e-07	8.99881e-08	2.42936e-14	8.99881e-08	0.00348902	0.0382559
g__Spirochaetas__Spirochaeta africana	2.26906e-05	9.77826e-12	1.80539e-06	2.49506e-06	8.77158e-13	5.40727e-07	0.00302122	0.0382559
g__Unclassifieds__uncultured bacterium Rlip2	4.20934e-07	2.50017e-13	2.88685e-07	5.23806e-06	2.03585e-13	2.60503e-07	0.00172834	0.0382559
g__Coraliomargaritas__Coraliomargarita sp. CAG312	1.5944e-05	2.49433e-11	2.88347e-06	6.90474e-05	3.08988e-11	3.2093e-06	0.00179713	0.0382559
g__Unclassifieds__Verrucomicrobia bacterium GWF2_62_7	3.14068e-06	3.29906e-12	1.04866e-06	2.68144e-05	1.21021e-11	2.00849e-06	0.00322761	0.0382559
g__Aspergilluss__Aspergillus arachidicola	6.51676e-07	2.0371e-13	2.60583e-07	4.43039e-06	6.99673e-14	1.52717e-07	0.00160334	0.0382559
g__Babjeviellas__Babjeviella inositovora	4.27674e-07	1.43847e-13	2.18973e-07	5.10581e-06	3.09042e-13	3.20958e-07	0.00193487	0.0382559
g__Candidas__Candida tropicalis	1.32428e-06	1.41524e-12	6.86839e-07	1.09208e-05	1.24624e-12	6.44526e-07	0.00351654	0.0382559
g__Unclassifieds__Candida tanzawaensis	1.45956e-06	9.41651e-13	5.60253e-07	1.04591e-05	7.52322e-13	5.00774e-07	0.00196238	0.0382559
g__Yamadazymas__Candida tenuis	1.60734e-06	1.83731e-12	7.82584e-07	1.15675e-05	1.71907e-13	2.39379e-07	0.00186593	0.0382559
g__Lipomycess__Lipomyces starkeyi	5.19169e-06	1.54628e-11	2.2703e-06	3.16796e-05	2.00407e-12	8.17326e-07	0.0026228	0.0382559
g__Cyberlindneras__Cyberlindnera fabianii	1.74781e-06	2.76442e-12	9.59934e-07	1.40083e-05	1.28533e-12	6.54556e-07	0.00314505	0.0382559
g__Kluyveromycess__Kluyveromyces marxianus	1.98068e-06	3.33447e-12	1.05427e-06	1.4647e-05	4.86678e-13	4.02773e-07	0.00244394	0.0382559
g__Hanseniasporas__Hanseniaspora osmophila	5.0949e-06	1.83916e-11	2.47599e-06	3.36927e-05	8.04045e-13	5.17702e-07	0.00236139	0.0382559
g__Melampsoras__Melampsora larici_populina	3.26e-06	4.64019e-12	1.24368e-06	1.75028e-05	5.01973e-13	4.09053e-07	0.00280167	0.0382559
g__Catenarias__Catenaria anguillulae	1.32683e-05	1.26284e-10	6.48805e-06	0.000106669	1.13969e-10	6.16359e-06	0.00325512	0.0382559
g__Rhizoclosmatiums__Rhizoclosmatium globosum	3.84103e-05	1.00307e-09	1.82855e-05	0.00024835	1.62843e-11	2.32983e-06	0.00226508	0.0382559
g__Batrachochytriums__Batrachochytrium dendrobatidis	2.70032e-05	5.25468e-10	1.32346e-05	0.000168362	2.31606e-11	2.77853e-06	0.00320009	0.0382559
g__Gonapodyas__Gonapodya prolifera	3.26918e-05	7.73894e-10	1.60613e-05	0.000209861	2.69746e-11	2.99859e-06	0.00285524	0.0382559
g__Anaeromycess__Anaeromyces robustus	5.94678e-05	1.73053e-09	2.40176e-05	0.000360796	4.86793e-10	1.27383e-05	0.00254025	0.0382559
g__Neocallimastixs__Neocallimastix californiae	0.000187556	2.10897e-08	8.38444e-05	0.00106834	1.56538e-09	2.28428e-05	0.00361285	0.0382559
g__Piromycess__Piromyces finnis	4.18301e-05	1.07735e-09	1.89504e-05	0.000279827	2.79909e-11	3.05455e-06	0.0016998	0.0382559
g__Rozellas__Rozella allomycis	8.25641e-05	4.53551e-09	3.88823e-05	0.000548303	2.557e-10	9.23218e-06	0.00209997	0.0382559
g__Edhazardias__Edhazardia aedis	1.97888e-06	2.45682e-12	9.04953e-07	1.24915e-05	4.78623e-13	3.99426e-07	0.00310378	0.0382559
g__Bifiguratuss__Bifiguratus adelaidae	1.0046e-05	5.03797e-11	4.09796e-06	6.60501e-05	1.34879e-11	2.12037e-06	0.00189344	0.0382559
g__Choanephoras__Choanephora cucurbitarum	1.28177e-05	1.12023e-10	6.11072e-06	9.54929e-05	5.92758e-11	4.44506e-06	0.0026916	0.0382559
g__Absidias__Absidia repens	4.97351e-06	2.19914e-11	2.70749e-06	4.03354e-05	5.62807e-12	1.36968e-06	0.00208621	0.0382559
g__Rhizopuss__Rhizopus microsporus	1.8236e-05	2.137e-10	8.43998e-06	0.000124816	1.12619e-10	6.12697e-06	0.00350278	0.0382559
g__Conidioboluss__Conidiobolus coronatus	2.11415e-05	2.78197e-10	9.62977e-06	0.000130417	6.13242e-11	4.52121e-06	0.00344775	0.0382559
g__Linderinas__Linderina pennispora	7.02371e-06	3.25476e-11	3.29381e-06	4.73985e-05	7.55482e-13	5.01824e-07	0.0019072	0.0382559
g__Unclassifieds__Acinetobacter phage IME_AB3	0	0	0	5.89624e-06	1.00671e-12	5.79283e-07	0.00354406	0.0382559
g__Indiviruss__Indivirus ILV1	1.01391e-06	6.48399e-13	4.64901e-07	8.02398e-06	7.17657e-13	4.891e-07	0.00333768	0.0382559
g__Unclassifieds__Clostridiales bacterium VE202_28	4.80866e-05	5.83617e-11	4.41066e-06	1.65343e-06	4.904e-12	1.27854e-06	0.00365501	0.0383843
g__Thioalkalivibrios__Thioalkalivibrio thiocyanodenitrificans	2.89965e-06	5.62378e-14	1.36916e-07	2.25796e-07	1.52951e-13	2.25796e-07	0.00364125	0.0383843
g__Wickerhamomycess__Wickerhamomyces anomalus	2.09814e-06	1.84778e-12	7.84811e-07	1.55721e-05	3.50938e-12	1.08157e-06	0.00368252	0.0383843
g__Caloceras__Calocera viscosa	1.19094e-06	1.0149e-12	5.81635e-07	9.19274e-06	8.64847e-13	5.36919e-07	0.00366876	0.0383843
g__Unclassifieds__Candidatus Heimdallarchaeota archaeon LC_3	1.69997e-05	6.36506e-12	1.4566e-06	2.48095e-06	1.5433e-12	7.1724e-07	0.00542111	0.0384021
g__Methanosphaeras__Methanosphaera sp. WGK6	1.27808e-05	5.66687e-12	1.37439e-06	1.23817e-06	6.58757e-13	4.686e-07	0.00790691	0.0384021
g__Methanomicrobiums__Methanomicrobium mobile	9.08238e-06	1.89401e-12	7.94568e-07	6.8406e-07	1.30582e-12	6.59753e-07	0.00748039	0.0384021
g__Holophagas__Holophaga foetida	6.1227e-07	1.95776e-15	2.55458e-08	5.84949e-08	1.0265e-14	5.84949e-08	0.00605533	0.0384021
g__Unclassifieds__Acidobacteria bacterium Mor1	5.66767e-07	9.11976e-14	1.74354e-07	4.54121e-06	5.50017e-13	4.28181e-07	0.00630299	0.0384021
g__Alloscardovias__Alloscardovia omnicolens	2.94396e-06	3.38938e-13	3.36124e-07	1.27853e-07	4.90393e-14	1.27853e-07	0.00835963	0.0384021
g__Alloscardovias__Alloscardovia sp. HMSC034E08	6.16406e-06	1.6464e-12	7.40811e-07	5.00375e-07	7.84579e-14	1.61718e-07	0.00954552	0.0384021
g__Bifidobacteriums__Bifidobacterium dentium	6.76998e-05	1.43799e-10	6.92335e-06	9.81005e-06	2.21425e-11	2.71677e-06	0.00849722	0.0384021
g__Bifidobacteriums__Bifidobacterium moukalabense	6.53417e-05	1.81896e-10	7.78665e-06	2.50539e-06	9.14609e-12	1.74605e-06	0.00820828	0.0384021
g__Bifidobacteriums__Bifidobacterium thermophilum	6.13227e-05	9.11759e-11	5.51289e-06	2.24354e-06	1.47581e-11	2.21797e-06	0.00394526	0.0384021
g__Brachybacteriums__Brachybacterium sp. SW0106_09	4.29451e-07	3.93554e-14	1.14536e-07	1.34414e-06	6.64764e-15	4.70731e-08	0.00973814	0.0384021
g__Propionibacteriums__Propionibacterium cyclohexanicum	5.01865e-07	8.6944e-15	5.38343e-08	0	0	0	0.00459207	0.0384021
g__Olsenellas__Olsenella sp. oral taxon 807	0.000350278	3.09064e-09	3.20969e-05	3.49052e-05	4.011e-10	1.15629e-05	0.00470214	0.0384021
g__Collinsellas__Collinsella sp. An271	5.13296e-06	7.10154e-13	4.86537e-07	2.66228e-07	1.20131e-13	2.00109e-07	0.00468838	0.0384021
g__Slackias__Slackia heliotrinireducens	7.78877e-05	1.18645e-10	6.28875e-06	2.65691e-05	4.85159e-13	4.02144e-07	0.00745287	0.0384021
g__Slackias__Slackia sp. CM382	8.16393e-08	1.02429e-14	5.84319e-08	1.19239e-06	2.95698e-14	9.92803e-08	0.00421897	0.0384021
g__Unclassifieds__Eggerthellaceae bacterium AT8	7.37574e-05	1.91137e-10	7.982e-06	4.87537e-06	1.85225e-11	2.48479e-06	0.00713583	0.0384021
g__Bacteroidess__Bacteroides congonensis	4.88045e-05	1.60731e-11	2.31467e-06	2.92076e-05	1.31336e-12	6.61653e-07	0.00746663	0.0384021
g__Bacteroidess__Bacteroides coprocola	7.78557e-05	6.08338e-12	1.42401e-06	4.76744e-05	4.05864e-11	3.67815e-06	0.00898141	0.0384021
g__Bacteroidess__Bacteroides plebeius CAG211	1.3226e-05	1.06891e-13	1.8876e-07	1.85696e-05	9.07187e-13	5.49905e-07	0.00483972	0.0384021
g__Bacteroidess__Bacteroides sp. 3_1_13	8.43558e-05	3.84603e-11	3.58052e-06	5.3635e-05	1.67043e-12	7.46198e-07	0.00674693	0.0384021
g__Bacteroidess__Bacteroides sp. 3_1_33FAA	2.52309e-05	3.55747e-12	1.08895e-06	1.31407e-05	2.10185e-12	8.37028e-07	0.00577898	0.0384021
g__Bacteroidess__Bacteroides sp. 44_46	5.94277e-06	1.6837e-12	7.49155e-07	2.03719e-07	2.96918e-14	9.94851e-08	0.00927035	0.0384021
g__Bacteroidess__Bacteroides sp. An269	0.000421496	6.09745e-09	4.50831e-05	5.11664e-05	3.43789e-10	1.0705e-05	0.00778308	0.0384021
g__Bacteroidess__Bacteroides sp. CAG714	4.58633e-05	1.884e-11	2.50599e-06	8.1962e-05	3.21435e-11	3.2733e-06	0.00584778	0.0384021
g__Bacteroidess__Bacteroides sp. D2	6.78647e-05	4.82599e-11	4.01081e-06	2.96786e-05	9.09835e-12	1.74149e-06	0.00590398	0.0384021
g__Bacteroidess__Bacteroides sp. HMSC068A09	2.96503e-05	1.85655e-11	2.48767e-06	1.07228e-05	5.89519e-15	4.4329e-08	0.00920155	0.0384021
g__Prevotellas__Prevotella baroniae	0.000887074	2.69408e-09	2.99671e-05	0.000546579	1.70658e-09	2.38508e-05	0.00554494	0.0384021
g__Prevotellas__Prevotella denticola	0.000474317	4.74679e-09	3.97777e-05	0.000159478	2.18573e-10	8.53567e-06	0.00870463	0.0384021
g__Prevotellas__Prevotella falsenii	0.000182382	9.08151e-10	1.73988e-05	2.22948e-05	1.13922e-10	6.16232e-06	0.00606909	0.0384021
g__Prevotellas__Prevotella fusca	0.000202548	6.80208e-10	1.50578e-05	7.77137e-05	1.07256e-10	5.97928e-06	0.00881631	0.0384021
g__Prevotellas__Prevotella histicola	0.00116628	3.12344e-08	0.000102037	0.000259761	1.65078e-09	2.34576e-05	0.00615164	0.0384021
g__Prevotellas__Prevotella micans	0.000482828	2.86534e-09	3.09049e-05	0.000192597	2.46404e-10	9.06282e-06	0.00521282	0.0384021
g__Prevotellas__Prevotella salivae	0.00046774	3.03484e-09	3.18059e-05	0.000174229	6.34343e-10	1.45412e-05	0.00676069	0.0384021
g__Prevotellas__Prevotella sp. CAG487	0.000450761	6.15662e-09	4.53013e-05	3.8814e-05	4.20633e-10	1.18411e-05	0.0058065	0.0384021
g__Prevotellas__Prevotella sp. HMSC077E09	9.95016e-06	2.56286e-12	9.24276e-07	2.01497e-06	2.35978e-15	2.80463e-08	0.00635802	0.0384021
g__Prevotellas__Prevotella sp. P4_51	0.000666654	8.13312e-09	5.20676e-05	0.000249494	8.93044e-10	1.72534e-05	0.00921531	0.0384021
g__Prevotellas__Prevotella sp. RS2	3.43295e-07	3.21937e-14	1.03592e-07	1.74562e-06	4.11691e-14	1.17145e-07	0.00535129	0.0384021
g__Prevotellas__Prevotella sp. oral taxon 306	0.000169406	8.03144e-10	1.6362e-05	4.09722e-05	9.9176e-11	5.74967e-06	0.00966935	0.0384021
g__Alistipess__Alistipes sp. AL_1	3.35329e-06	2.92043e-13	3.12006e-07	5.75488e-07	6.59961e-14	1.4832e-07	0.00764549	0.0384021
g__Unclassifieds__Bacteroidales bacterium	9.62227e-06	2.70578e-13	3.00321e-07	1.59303e-05	1.31946e-12	6.6319e-07	0.00612412	0.0384021
g__Algoriphaguss__Algoriphagus antarcticus	8.12406e-07	4.98772e-14	1.28941e-07	5.03033e-06	5.71172e-13	4.36338e-07	0.00466086	0.0384021
g__Spirosomas__Spirosoma montaniterrae	5.76759e-05	1.18408e-10	6.28246e-06	7.41942e-06	5.12608e-12	1.30717e-06	0.00834587	0.0384021
g__Flammeovirgas__Flammeovirga sp. OC4	3.6116e-07	2.30301e-13	2.77068e-07	4.39724e-06	5.95272e-13	4.45448e-07	0.00887134	0.0384021
g__Hymenobacters__Hymenobacter sp. APR13	3.81224e-07	7.1264e-14	1.54125e-07	6.02662e-06	9.04787e-13	5.49177e-07	0.00400029	0.0384021
g__Rufibacters__Rufibacter tibetensis	9.69256e-07	7.32482e-14	1.56256e-07	5.29636e-06	6.84853e-13	4.77791e-07	0.00627547	0.0384021
g__Thermoflexibacters__Thermoflexibacter ruber	2.90505e-06	2.19706e-13	2.7062e-07	7.7684e-06	5.62473e-13	4.33002e-07	0.00435817	0.0384021
g__Arenitaleas__Arenitalea lutea	2.92688e-07	9.38399e-14	1.76861e-07	2.03171e-06	4.23177e-14	1.18768e-07	0.00739783	0.0384021
g__Chryseobacteriums__Chryseobacterium greenlandense	1.95934e-08	1.15171e-15	1.95934e-08	7.67807e-07	2.45697e-14	9.04981e-08	0.00756294	0.0384021
g__Chryseobacteriums__Chryseobacterium hispalense	3.1063e-06	3.0888e-14	1.01469e-07	1.20803e-06	8.87025e-14	1.71952e-07	0.00437193	0.0384021
g__Flavobacteriums__Flavobacterium chungangense	4.28147e-07	1.36368e-13	2.13204e-07	4.2816e-06	5.22056e-13	4.17156e-07	0.00717711	0.0384021
g__Gelidibacters__Gelidibacter algens	0	0	0	2.27586e-06	2.55616e-13	2.919e-07	0.00848346	0.0384021
g__Gillisias__Gillisia sp. Hel_I_29	6.94896e-07	2.03981e-14	8.24583e-08	0	0	0	0.00669189	0.0384021
g__Maribacters__Maribacter cobaltidurans	1.22841e-06	6.04356e-14	1.41934e-07	3.98919e-06	2.69747e-13	2.99859e-07	0.00700834	0.0384021
g__Unclassifieds__Flavobacteriaceae bacterium MAR_2010_188	0	0	0	6.42467e-07	1.9428e-14	8.04735e-08	0.00785187	0.0384021
g__Wenyingzhuangias__Wenyingzhuangia fucanilytica	4.51756e-07	3.73903e-14	1.1164e-07	2.85425e-06	1.54391e-13	2.26856e-07	0.00439944	0.0384021
g__Unclassifieds__Lewinellaceae bacterium SD302	4.51636e-05	7.18644e-11	4.89436e-06	7.2155e-06	7.07582e-12	1.53578e-06	0.00969687	0.0384021
g__Pedobacters__Pedobacter psychrophilus	5.64063e-07	2.72627e-13	3.01456e-07	4.72683e-06	6.58542e-13	4.68523e-07	0.009518	0.0384021
g__Unclassifieds__Bacteriodetes bacterium 13_1_20CM_4_60_6	9.3536e-08	7.93078e-15	5.14159e-08	7.50135e-07	1.30485e-14	6.59506e-08	0.00827708	0.0384021
g__Unclassifieds__Bacteroidetes bacterium CG_4_9_14_3_um_filter_41_19	2.6201e-06	1.06744e-13	1.8863e-07	8.85918e-06	1.96759e-12	8.09854e-07	0.00947673	0.0384021
g__Aliifodinibiuss__Aliifodinibius roseus	1.29972e-06	6.86527e-13	4.78375e-07	6.20926e-06	3.44634e-13	3.38937e-07	0.00687076	0.0384021
g__Unclassifieds__Candidatus Gastranaerophilales bacterium HUM_7	1.25953e-05	8.02837e-12	1.63589e-06	3.02694e-07	2.14507e-15	2.67399e-08	0.00943545	0.0384021
g__Unclassifieds__Omnitrophica bacterium OLB16	1.08797e-06	4.90108e-13	4.0419e-07	5.58902e-06	4.88812e-13	4.03655e-07	0.00818077	0.0384021
g__Chloroflexuss__Chloroflexus aggregans	3.65352e-05	5.36929e-11	4.23056e-06	1.55328e-06	6.57764e-12	1.48072e-06	0.00844218	0.0384021
g__Unclassifieds__Chloroflexi bacterium 54_19	1.24339e-07	1.31018e-14	6.60853e-08	1.41575e-06	4.95893e-14	1.28568e-07	0.00543487	0.0384021
g__Cylindrospermums__Cylindrospermum stagnale	4.1974e-05	6.98631e-11	4.82573e-06	1.61654e-06	7.26532e-12	1.5562e-06	0.00787939	0.0384021
g__Trichormuss__Trichormus variabilis	3.86036e-07	4.47338e-15	3.86151e-08	1.28959e-08	4.98909e-16	1.28959e-08	0.00492286	0.0384021
g__Cyanotheces__Cyanothece sp. PCC 7822	4.54901e-07	1.47856e-13	2.22003e-07	2.66047e-06	8.06304e-14	1.63941e-07	0.00779684	0.0384021
g__Planktothricoidess__Planktothricoides sp. SR001	9.2218e-06	6.05002e-11	4.49074e-06	4.59152e-05	1.11561e-11	1.92839e-06	0.00944921	0.0384021
g__Bacilluss__Bacillus massilionigeriensis	5.68564e-07	1.72969e-14	7.59318e-08	0	0	0	0.00949049	0.0384021
g__Brevibacilluss__Brevibacillus choshinensis	5.29234e-05	1.06108e-10	5.94722e-06	2.55241e-06	1.95444e-11	2.55241e-06	0.00851098	0.0384021
g__Paenibacilluss__Paenibacillus tyrfis	1.27242e-07	4.85717e-14	1.27242e-07	1.32038e-06	2.43045e-14	9.00083e-08	0.00896765	0.0384021
g__Bhargavaeas__Bhargavaea ginsengi	6.96156e-05	1.99983e-10	8.16463e-06	2.67403e-06	1.97188e-11	2.56377e-06	0.00838715	0.0384021
g__Staphylococcuss__Staphylococcus piscifermentans	4.54337e-07	2.21738e-14	8.59725e-08	1.59933e-06	3.35247e-14	1.05711e-07	0.00673317	0.0384021
g__Carnobacteriums__Carnobacterium mobile	1.01693e-06	2.12305e-14	8.4124e-08	5.70046e-08	9.74858e-15	5.70046e-08	0.00442696	0.0384021
g__Enterococcuss__Enterococcus cecorum	3.53914e-05	2.83473e-11	3.07394e-06	4.27449e-06	4.54343e-12	1.23064e-06	0.00450951	0.0384021
g__Enterococcuss__Enterococcus dispar	4.55605e-05	6.61848e-11	4.69698e-06	1.34496e-06	5.06813e-12	1.29976e-06	0.00511636	0.0384021
g__Vagococcuss__Vagococcus teuberi	5.9122e-07	1.17219e-14	6.25085e-08	1.88019e-08	1.06054e-15	1.88019e-08	0.00582026	0.0384021
g__Lactobacilluss__Lactobacillus delbrueckii	4.68054e-05	7.93724e-11	5.14368e-06	2.91545e-06	3.16279e-12	1.02677e-06	0.00688451	0.0384021
g__Lactobacilluss__Lactobacillus pontis	5.4711e-05	8.95165e-11	5.46249e-06	2.41324e-06	1.64275e-11	2.34005e-06	0.00579274	0.0384021
g__Lactobacilluss__Lactobacillus ruminis	0.000115578	3.16435e-10	1.02703e-05	1.71178e-05	4.34461e-11	3.80553e-06	0.00529625	0.0384021
g__Pediococcuss__Pediococcus pentosaceus	2.23697e-06	2.94157e-14	9.90215e-08	2.30136e-07	1.58887e-13	2.30136e-07	0.00772804	0.0384021
g__Sharpeas__Sharpea azabuensis	0.000200957	1.15089e-09	1.95864e-05	2.39221e-05	8.90853e-11	5.44932e-06	0.00600029	0.0384021
g__Lactococcuss__Lactococcus raffinolactis	2.20218e-06	1.35259e-13	2.12336e-07	1.83182e-07	4.3347e-14	1.20204e-07	0.00710465	0.0384021
g__Streptococcuss__Streptococcus oralis	4.51773e-05	8.20257e-11	5.22895e-06	3.6986e-06	7.40705e-12	1.57131e-06	0.00924283	0.0384021
g__Streptococcuss__Streptococcus sp. ACC21	3.88923e-06	2.24925e-13	2.73816e-07	3.74429e-07	3.71917e-13	3.52097e-07	0.00816701	0.0384021
g__Butyricicoccuss__uncultured Butyricicoccus sp.	6.53836e-05	1.31224e-10	6.61371e-06	6.08232e-06	9.68218e-12	1.7965e-06	0.00617916	0.0384021
g__Clostridiums__Clostridium collagenovorans	4.89904e-05	8.66037e-11	5.37288e-06	7.41676e-06	2.18166e-12	8.52771e-07	0.00902269	0.0384021
g__Clostridiums__Clostridium disporicum	8.82283e-06	2.84667e-12	9.7411e-07	1.34917e-06	1.59694e-13	2.30719e-07	0.00955928	0.0384021
g__Clostridiums__Clostridium sp. AT4	6.59606e-05	9.30488e-11	5.56922e-06	7.81227e-06	8.73233e-12	1.7061e-06	0.00383519	0.0384021
g__Clostridiums__Clostridium sp. CAG306	8.57276e-05	2.02928e-10	8.22451e-06	1.61921e-05	5.09427e-11	4.12079e-06	0.00933914	0.0384021
g__Clostridiums__Clostridium sp. CAG568	7.79804e-05	2.43344e-10	9.00636e-06	5.42424e-06	3.39587e-11	3.36446e-06	0.00936666	0.0384021
g__Clostridiums__Clostridium sporogenes	1.29172e-06	7.45523e-14	1.57641e-07	0	0	0	0.00728718	0.0384021
g__Clostridiums__Clostridium tepidiprofundi	0.000131736	7.06756e-10	1.53488e-05	1.25198e-05	7.03183e-11	4.84143e-06	0.00965559	0.0384021
g__Clostridiums__uncultured Clostridium sp.	0.000739056	9.72177e-09	5.69262e-05	0.000203869	1.84795e-09	2.4819e-05	0.00624795	0.0384021
g__Ileibacteriums__Ileibacterium massiliense	5.62474e-05	9.81789e-11	5.72069e-06	2.84879e-06	8.12264e-12	1.64546e-06	0.00533753	0.0384021
g__Mogibacteriums__Mogibacterium sp. CM50	5.11357e-05	9.53803e-11	5.63857e-06	3.43178e-06	1.78816e-11	2.44142e-06	0.00858065	0.0384021
g__Defluviitaleas__Defluviitalea phaphyphila	3.96253e-06	3.30654e-13	3.31991e-07	6.71873e-07	2.29943e-13	2.76853e-07	0.00917403	0.0384021
g__Eubacteriums__Eubacterium coprostanoligenes	5.66719e-05	6.91712e-11	4.80178e-06	1.04953e-05	2.89474e-11	3.10631e-06	0.00759046	0.0384021
g__Eubacteriums__Eubacterium sp. SB2	0.000441383	6.44358e-09	4.6345e-05	2.35594e-05	1.04386e-09	1.86535e-05	0.00691203	0.0384021
g__Eubacteriums__uncultured Eubacterium sp.	0.000730067	1.30463e-08	6.59451e-05	8.0776e-05	2.55869e-09	2.92044e-05	0.00524034	0.0384021
g__Unclassifieds__Eubacteriaceae bacterium CHKCI004	3.16805e-05	3.03861e-12	1.00641e-06	9.07271e-06	1.93012e-11	2.53648e-06	0.00706338	0.0384021
g__Anaerocolumnas__Anaerocolumna jejuensis	0.000169861	1.23045e-09	2.02522e-05	8.35565e-06	1.16e-10	6.21826e-06	0.00910524	0.0384021
g__Anaerostipess__Anaerostipes hadrus	4.82827e-05	1.53821e-11	2.26437e-06	1.19498e-05	3.13332e-11	3.23178e-06	0.00479845	0.0384021
g__Bariatricuss__Bariatricus massiliensis	2.70327e-05	1.50724e-11	2.24146e-06	5.5382e-06	2.56617e-12	9.24873e-07	0.00564125	0.0384021
g__Blautias__Blautia producta	2.8162e-05	9.84074e-12	1.81115e-06	7.21714e-06	1.20692e-11	2.00576e-06	0.00864959	0.0384021
g__Blautias__Blautia schinkii	5.50723e-05	4.63429e-11	3.93035e-06	2.16086e-05	7.78381e-12	1.61078e-06	0.00819453	0.0384021
g__Butyrivibrios__Butyrivibrio crossotus	8.75271e-06	1.98081e-12	8.12571e-07	2.18394e-06	3.09019e-13	3.20946e-07	0.00940793	0.0384021
g__Butyrivibrios__Butyrivibrio fibrisolvens	0.00042756	5.01215e-11	4.08744e-06	0.000151397	2.80106e-09	3.05563e-05	0.00539256	0.0384021
g__Butyrivibrios__Butyrivibrio sp. INlla14	0.000145132	2.5201e-10	9.16534e-06	2.80612e-05	1.58498e-10	7.26861e-06	0.00379274	0.0384021
g__Butyrivibrios__Butyrivibrio sp. INlla16	0.000842465	2.08446e-08	8.33558e-05	7.77688e-05	1.79269e-09	2.44451e-05	0.00576522	0.0384021
g__Butyrivibrios__Butyrivibrio sp. LC3010	1.63326e-05	4.44611e-12	1.21739e-06	3.1468e-06	2.16416e-12	8.49345e-07	0.00557245	0.0384021
g__Coprococcuss__Coprococcus sp. CAG131	2.80074e-05	2.37798e-11	2.81542e-06	1.47026e-06	5.83475e-12	1.3946e-06	0.00667813	0.0384021
g__Doreas__Dorea sp. D27	3.20014e-06	2.12357e-13	2.66056e-07	3.05616e-07	9.58232e-14	1.78721e-07	0.00517155	0.0384021
g__Hespellias__Hespellia stercorisuis	0.000103155	2.87004e-10	9.781e-06	1.02143e-05	1.46881e-11	2.2127e-06	0.00467462	0.0384021
g__Lachnoclostridiums__Lachnoclostridium sp. An14	5.51274e-05	9.79216e-11	5.71319e-06	9.19182e-06	3.18617e-12	1.03056e-06	0.00803074	0.0384021
g__Lachnoclostridiums__Lachnoclostridium sp. An298	6.50012e-05	1.38145e-10	6.7859e-06	5.90249e-06	1.12465e-11	1.93619e-06	0.006857	0.0384021
g__Lachnoclostridiums__Clostridium aerotolerans	2.45371e-06	4.06105e-14	1.16348e-07	4.9749e-06	2.05331e-13	2.61617e-07	0.0057377	0.0384021
g__Lachnoclostridiums__Clostridium amygdalinum	2.33212e-05	1.67647e-11	2.36394e-06	3.03551e-06	9.72377e-13	5.6932e-07	0.00695331	0.0384021
g__Lachnospiras__Lachnospira multipara	0.000189834	3.5172e-10	1.08277e-05	5.01468e-05	6.32139e-10	1.4516e-05	0.00878879	0.0384021
g__Lachnospiras__uncultured Lachnospira sp.	3.1515e-05	3.49064e-11	3.41108e-06	3.01046e-06	1.48946e-12	7.04617e-07	0.00734221	0.0384021
g__Oribacteriums__Oribacterium sinus	2.06488e-05	8.83114e-12	1.71573e-06	2.55872e-06	9.09343e-13	5.50558e-07	0.0037377	0.0384021
g__Oribacteriums__Oribacterium sp. NK2B42	0.0002876	5.91875e-10	1.40461e-05	0.000152711	4.0981e-10	1.16877e-05	0.0097519	0.0384021
g__Pseudobutyrivibrios__Pseudobutyrivibrio sp. AR14	7.97851e-05	1.84053e-10	7.83268e-06	5.26728e-06	2.49665e-11	2.88482e-06	0.00547614	0.0384021
g__Pseudobutyrivibrios__Pseudobutyrivibrio sp. C4	4.65689e-06	7.78486e-13	5.09407e-07	3.59335e-07	4.42766e-14	1.21486e-07	0.0072459	0.0384021
g__Roseburias__Roseburia sp. 831b	5.21256e-05	4.06358e-11	3.68039e-06	1.55124e-05	1.88482e-11	2.50654e-06	0.00719087	0.0384021
g__Shuttleworthias__Shuttleworthia sp. MSX8B	3.22576e-05	2.24965e-11	2.7384e-06	6.70177e-06	9.9663e-12	1.82266e-06	0.00856689	0.0384021
g__Unclassifieds__Lachnospiraceae bacterium 10_1	5.97985e-05	6.83658e-11	4.77374e-06	1.52547e-05	1.68294e-11	2.3685e-06	0.00693955	0.0384021
g__Unclassifieds__Lachnospiraceae bacterium 28_4	5.34822e-05	5.54688e-11	4.29995e-06	1.11683e-05	4.11238e-11	3.70242e-06	0.00960056	0.0384021
g__Unclassifieds__Lachnospiraceae bacterium A10	3.01514e-05	2.17046e-11	2.68977e-06	2.69572e-06	2.39827e-12	8.94105e-07	0.00417769	0.0384021
g__Unclassifieds__Lachnospiraceae bacterium COE1	0.000132722	3.09107e-10	1.01506e-05	1.66299e-05	1.30797e-10	6.60295e-06	0.00428937	0.0384021
g__Unclassifieds__Lachnospiraceae bacterium FD2005	3.17152e-05	3.67675e-11	3.50083e-06	3.05099e-06	3.20883e-12	1.03422e-06	0.00826332	0.0384021
g__Unclassifieds__Lachnospiraceae bacterium M18_1	0.0002356	1.77599e-09	2.4331e-05	2.55909e-05	2.34521e-10	8.84159e-06	0.0075079	0.0384021
g__Unclassifieds__Lachnospiraceae bacterium NE2001	0.000183241	5.25542e-10	1.32356e-05	5.91755e-05	2.70719e-10	9.49946e-06	0.00914652	0.0384021
g__Unclassifieds__Lachnospiraceae bacterium NLAE_zl_G231	3.10669e-05	3.4629e-11	3.3975e-06	2.69784e-06	2.86159e-12	9.76659e-07	0.00768677	0.0384021
g__Unclassifieds__Lachnospiraceae bacterium XBB1006	0.000546537	9.62889e-09	5.66536e-05	4.34342e-05	1.23583e-09	2.02964e-05	0.00692579	0.0384021
g__Unclassifieds__Lachnospiraceae bacterium oral taxon 500	6.84398e-05	1.40501e-10	6.84352e-06	3.60059e-06	1.52364e-11	2.25362e-06	0.0052541	0.0384021
g__Oscillibacters__uncultured Oscillibacter sp.	3.13124e-05	2.33101e-11	2.78748e-06	7.38666e-06	4.29146e-12	1.19603e-06	0.00813949	0.0384021
g__Desulfosporosinuss__Desulfosporosinus sp. FKA	4.48647e-05	9.75677e-11	5.70286e-06	2.71323e-06	1.4106e-12	6.85712e-07	0.00990325	0.0384021
g__Desulfotomaculums__Desulfotomaculum sp. 46_296	1.2337e-06	2.3339e-14	8.82024e-08	1.71398e-07	1.38725e-14	6.80013e-08	0.00433065	0.0384021
g__Drancourtellas__Drancourtella sp. An57	2.19751e-06	8.28568e-14	1.66189e-07	2.51694e-07	4.78371e-14	1.26276e-07	0.00457831	0.0384021
g__Gemmigers__Gemmiger sp. An87	1.96581e-06	1.27975e-13	2.06539e-07	1.09917e-07	3.62453e-14	1.09917e-07	0.00796194	0.0384021
g__Ruminiclostridiums__Eubacterium siraeum	6.07902e-05	9.57033e-11	5.6481e-06	9.03804e-06	9.75093e-13	5.70115e-07	0.00502005	0.0384021
g__Ruminococcuss__Ruminococcus sp. CAG60	2.74426e-06	1.02508e-13	1.8485e-07	4.97111e-06	1.18642e-13	1.98865e-07	0.00725966	0.0384021
g__Syntrophomonass__Syntrophomonas wolfei	2.94647e-05	3.91925e-11	3.61444e-06	1.46529e-06	1.04066e-12	5.88971e-07	0.00900893	0.0384021
g__Pseudoflavonifractors__Pseudoflavonifractor sp. An184	1.90185e-05	2.69745e-12	9.48236e-07	1.0706e-05	1.44442e-13	2.19425e-07	0.00644423	0.0384021
g__Unclassifieds__Clostridiales bacterium CHKCI006	8.03051e-06	3.67808e-13	3.50146e-07	1.57866e-05	2.30777e-12	8.77073e-07	0.00721838	0.0384021
g__Unclassifieds__Clostridiales bacterium KLE1615	7.75092e-06	1.62679e-12	7.36386e-07	7.9073e-07	3.01405e-13	3.16968e-07	0.00601405	0.0384021
g__Unclassifieds__Clostridiales bacterium SIT11	6.63109e-05	1.94041e-10	8.0424e-06	3.72257e-06	1.01952e-11	1.84347e-06	0.0092841	0.0384021
g__Unclassifieds__Clostridiales bacterium VE202_03	7.79176e-07	1.65935e-14	7.43719e-08	2.66361e-08	2.12844e-15	2.66361e-08	0.00434441	0.0384021
g__Unclassifieds__Clostridiales bacterium VE202_06	0.00011445	5.60935e-10	1.3674e-05	5.48786e-06	4.07538e-11	3.68573e-06	0.00885758	0.0384021
g__Unclassifieds__Clostridiales bacterium VE202_27	5.37703e-06	2.88744e-13	3.10239e-07	2.44144e-06	3.63733e-14	1.10111e-07	0.0054899	0.0384021
g__Unclassifieds__Thermoanaerobacter cellulolyticus	8.02148e-07	2.2266e-14	8.6151e-08	0	0	0	0.00460583	0.0384021
g__Halonatronums__Halonatronum saccharophilum	4.72722e-07	1.44322e-13	2.19334e-07	5.95827e-06	9.66952e-13	5.6773e-07	0.00519906	0.0384021
g__Moorellas__Moorella glycerini	8.0612e-07	1.6601e-14	7.43885e-08	3.21933e-08	3.10922e-15	3.21933e-08	0.00431689	0.0384021
g__Eggerthias__Eggerthia catenaformis	7.46018e-05	1.90136e-10	7.96107e-06	9.87929e-06	4.06852e-11	3.68262e-06	0.00977942	0.0384021
g__Unclassifieds__Erysipelotrichaceae bacterium NK3D112	0.000360466	2.5123e-09	2.89384e-05	0.000114205	3.95056e-10	1.14754e-05	0.00805679	0.0384021
g__Centipedas__Centipeda periodontii	0.000191986	1.75328e-09	2.41749e-05	7.60072e-06	1.15346e-10	6.20069e-06	0.00972439	0.0384021
g__Selenomonass__Selenomonas artemidis	7.1244e-05	1.50253e-10	7.07702e-06	3.10713e-06	2.32047e-11	2.78117e-06	0.00536505	0.0384021
g__Selenomonass__Selenomonas sp. FC4001	0.000100988	3.0114e-10	1.0019e-05	1.67597e-05	4.42871e-11	3.84218e-06	0.00829084	0.0384021
g__Selenomonass__Selenomonas sp. FOBRC6	1.02983e-05	3.51861e-12	1.08299e-06	4.9644e-07	7.39359e-13	4.9644e-07	0.00714959	0.0384021
g__Selenomonass__Selenomonas sp. oral taxon 126	0.000185995	1.62316e-09	2.32605e-05	8.22684e-06	1.41162e-10	6.85959e-06	0.00993077	0.0384021
g__Selenomonass__Selenomonas sp. oral taxon 138	2.87292e-05	1.42615e-11	2.18033e-06	5.55124e-06	8.89551e-12	1.72197e-06	0.00696707	0.0384021
g__Anaeromusas__Anaeromusa acidaminophila	1.14986e-05	4.31095e-12	1.19874e-06	3.73195e-07	9.08154e-14	1.73988e-07	0.00488159	0.0384021
g__Sporomusas__uncultured Sporomusa sp.	2.21434e-05	5.17327e-12	1.31317e-06	2.3899e-06	1.10348e-11	1.91788e-06	0.00648551	0.0384021
g__Allisonellas__Allisonella histaminiformans	5.46319e-05	7.69949e-11	5.06606e-06	1.52373e-06	6.81957e-12	1.50771e-06	0.00372395	0.0384021
g__Dialisters__Dialister sp. CAG357	0.000115271	4.31539e-10	1.19936e-05	3.49665e-06	1.99668e-11	2.57984e-06	0.00503381	0.0384021
g__Dialisters__Dialister sp. CAG486	0.000206978	2.07292e-09	2.62864e-05	7.11098e-06	6.96737e-11	4.81919e-06	0.00950424	0.0384021
g__Megasphaeras__Megasphaera elsdenii	0.000225057	1.48645e-09	2.22594e-05	1.52261e-05	2.36021e-10	8.86982e-06	0.00583402	0.0384021
g__Megasphaeras__Megasphaera sp. DISK 18	1.41216e-05	6.62422e-12	1.48596e-06	1.90115e-07	2.72011e-14	9.5221e-08	0.00455079	0.0384021
g__Megasphaeras__Megasphaera sp. MJR8396C	1.72687e-05	5.87952e-12	1.39994e-06	2.77866e-06	6.62395e-13	4.69892e-07	0.00405533	0.0384021
g__Veillonellas__Veillonella dispar	1.97329e-05	1.51282e-11	2.24561e-06	1.17547e-06	2.56668e-12	9.24966e-07	0.0090502	0.0384021
g__Anaerococcuss__Anaerococcus tetradius	3.46166e-06	3.84586e-13	3.58044e-07	0	0	0	0.00419145	0.0384021
g__Helcococcuss__Helcococcus sueciensis	0	0	0	2.82388e-06	4.29309e-13	3.7829e-07	0.0095868	0.0384021
g__Sedimentibacters__Sedimentibacter sp. B4	7.14717e-05	1.66834e-10	7.4573e-06	7.17397e-06	2.11934e-11	2.65791e-06	0.00749415	0.0384021
g__Ndongobacters__Ndongobacter massiliensis	6.87542e-05	1.58274e-10	7.26346e-06	4.30713e-06	7.06141e-12	1.53421e-06	0.00604157	0.0384021
g__Unclassifieds__Firmicutes bacterium CAG176_63_11	3.99422e-05	5.01294e-11	4.08776e-06	3.77775e-06	1.28288e-11	2.06791e-06	0.00809821	0.0384021
g__Unclassifieds__Firmicutes bacterium CAG238	4.92363e-05	4.0558e-11	3.67687e-06	8.058e-06	2.06126e-11	2.62124e-06	0.00499254	0.0384021
g__Unclassifieds__Firmicutes bacterium CAG534	1.55363e-05	3.51171e-12	1.08193e-06	5.11733e-06	1.05058e-12	5.91772e-07	0.00666437	0.0384021
g__Unclassifieds__Firmicutes bacterium CAG95	6.13892e-05	6.48404e-11	4.64903e-06	1.74626e-05	1.75422e-11	2.41814e-06	0.00682948	0.0384021
g__Leptotrichias__Leptotrichia sp. oral taxon 212	1.30404e-06	5.99926e-14	1.41413e-07	0	0	0	0.00475717	0.0384021
g__Unclassifieds__Lentisphaerae bacterium GWF2_50_93	8.09324e-06	2.84995e-11	3.08218e-06	3.96294e-05	2.18646e-11	2.69967e-06	0.00884382	0.0384021
g__Unclassifieds__Lentisphaerae bacterium RIFOXYA12_FULL_48_11	0.000150822	7.67324e-09	5.05742e-05	0.00075067	3.47527e-09	3.40356e-05	0.00404157	0.0384021
g__Unclassifieds__Lentisphaerae bacterium RIFOXYA12_FULL_60_10	1.46512e-06	7.58605e-13	5.0286e-07	7.92658e-06	9.26383e-13	5.55693e-07	0.00622043	0.0384021
g__Candidatus Scalinduas__Candidatus Scalindua sp. husup_a2	1.2376e-07	2.90699e-15	3.11287e-08	2.42695e-06	2.5284e-13	2.9031e-07	0.00812573	0.0384021
g__Pirellulas__Pirellula sp. SH_Sr6A	1.47112e-06	8.46551e-13	5.3121e-07	7.84892e-06	7.87119e-13	5.12224e-07	0.00619292	0.0384021
g__Planctomicrobiums__Planctomicrobium piriforme	4.48305e-07	1.224e-13	2.0199e-07	3.53894e-06	3.32091e-13	3.32711e-07	0.00792067	0.0384021
g__Planctomycess__Planctomyces sp. SH_PL14	8.60765e-07	3.00496e-13	3.16489e-07	6.14921e-06	1.17849e-12	6.26761e-07	0.00939417	0.0384021
g__Planctomycess__Planctomyces sp. SH_PL62	1.40899e-06	5.909e-13	4.43809e-07	6.59523e-06	2.17661e-13	2.69358e-07	0.00382143	0.0384021
g__Rhodopirellulas__Rhodopirellula sp. MGV	1.41132e-07	3.44803e-14	1.07207e-07	1.40125e-06	2.77675e-14	9.62072e-08	0.00586153	0.0384021
g__Unclassifieds__Planctomycetes bacterium DG_20	2.31069e-07	6.64632e-14	1.48844e-07	2.06839e-06	3.64827e-14	1.10276e-07	0.00397278	0.0384021
g__Unclassifieds__Planctomycetes bacterium RBG_13_46_10	4.25079e-07	1.06478e-13	1.88395e-07	3.38366e-06	1.577e-13	2.29274e-07	0.00387646	0.0384021
g__Unclassifieds__Planctomycetes bacterium RBG_13_50_24	1.66794e-06	8.65783e-13	5.3721e-07	1.38355e-05	6.7241e-12	1.49712e-06	0.00899517	0.0384021
g__Unclassifieds__Planctomycetes bacterium RBG_13_62_9	1.09879e-06	4.37713e-14	1.20791e-07	4.63612e-06	4.27159e-13	3.77341e-07	0.00546238	0.0384021
g__Unclassifieds__Planctomycetes bacterium SM23_25	3.18069e-06	7.34506e-12	1.56472e-06	1.90292e-05	5.6126e-12	1.3678e-06	0.00907772	0.0384021
g__Devosias__Devosia sp. H5989	4.48189e-07	1.19565e-13	1.99637e-07	2.27027e-06	1.91139e-14	7.98205e-08	0.00659558	0.0384021
g__Kaistias__Kaistia adipata	2.99057e-06	3.38264e-13	3.3579e-07	7.24674e-08	1.57546e-14	7.24674e-08	0.00649927	0.0384021
g__Rhizobiums__Rhizobium sp. ACO_34A	7.20642e-06	1.71379e-12	7.5582e-07	1.16285e-06	1.28054e-13	2.06603e-07	0.00880255	0.0384021
g__Hyphomonass__Hyphomonas johnsonii	0	0	0	6.6736e-07	1.81184e-14	7.7714e-08	0.0063305	0.0384021
g__Aliiroseovariuss__Aliiroseovarius sediminilitoris	4.86794e-05	8.72904e-11	5.39414e-06	1.9913e-06	1.07088e-11	1.88934e-06	0.00736973	0.0384021
g__Roseivivaxs__Roseivivax lentus	3.99006e-06	6.89465e-13	4.79397e-07	5.05064e-08	7.65267e-15	5.05064e-08	0.00735597	0.0384021
g__Roseivivaxs__Roseivivax roseus	3.29514e-05	4.75403e-11	3.9808e-06	1.45972e-06	5.25118e-12	1.32302e-06	0.00946297	0.0384021
g__Thalassobiums__Thalassobium sp.	3.49783e-05	2.61361e-11	2.95162e-06	4.10399e-06	2.65194e-12	9.40203e-07	0.00390398	0.0384021
g__Unclassifieds__Rhodobacterales bacterium 32_66_9	4.45998e-05	7.83322e-11	5.10987e-06	1.57006e-06	6.48603e-12	1.47038e-06	0.00754918	0.0384021
g__Acidocellas__Acidocella sp. 20_58_15	3.57313e-05	2.10344e-11	2.64792e-06	2.21557e-06	1.40836e-11	2.16669e-06	0.00408285	0.0384021
g__Magnetospirillums__Magnetospirillum sp. 64_120	2.79502e-07	1.43069e-13	2.18379e-07	3.77733e-06	2.46274e-13	2.86516e-07	0.00415164	0.0384021
g__Unclassifieds__Rhodospirillaceae bacterium BRH_c57	1.99552e-06	7.70046e-14	1.60213e-07	1.00333e-07	3.02003e-14	1.00333e-07	0.00377898	0.0384021
g__Altererythrobacters__Altererythrobacter mangrovi	1.09701e-05	4.65661e-12	1.24587e-06	3.4183e-07	3.50543e-13	3.4183e-07	0.00716335	0.0384021
g__Sphingomonass__Sphingomonas sp. Leaf10	8.3678e-06	1.75577e-12	7.65021e-07	3.90116e-07	4.56572e-13	3.90116e-07	0.00461958	0.0384021
g__Bordetellas__Bordetella pertussis	3.63297e-05	3.44874e-11	3.39054e-06	1.91317e-06	1.1891e-12	6.29578e-07	0.0038627	0.0384021
g__Castellaniellas__Castellaniella caeni	7.90523e-06	9.45005e-13	5.6125e-07	5.59358e-07	9.38644e-13	5.59358e-07	0.0046471	0.0384021
g__Burkholderias__Burkholderia ubonensis	4.59153e-05	6.16745e-11	4.53411e-06	2.77424e-06	3.95645e-12	1.1484e-06	0.00474341	0.0384021
g__Candidatus Glomeribacters__Candidatus Glomeribacter gigasporarum	5.97893e-05	1.48705e-10	7.04048e-06	2.15725e-06	1.3175e-11	2.09563e-06	0.0083046	0.0384021
g__Acidovoraxs__Acidovorax valerianellae	2.73992e-05	2.51581e-11	2.89587e-06	9.53448e-07	2.38842e-12	8.92267e-07	0.00594526	0.0384021
g__Hylemonellas__Hylemonella gracilis	5.12033e-07	1.34682e-14	6.7003e-08	0	0	0	0.00903645	0.0384021
g__Janthinobacteriums__Janthinobacterium sp. B9_8	4.1945e-05	5.11571e-11	4.12945e-06	1.7763e-06	8.46743e-12	1.68002e-06	0.00522658	0.0384021
g__Massilias__Massilia sp. 9096	1.68179e-07	2.27018e-14	8.699e-08	9.75536e-07	8.24645e-16	1.65796e-08	0.00500629	0.0384021
g__Sutterellas__Sutterella parvirubra	0.000849444	2.37579e-08	8.89905e-05	3.27114e-05	2.55468e-09	2.91815e-05	0.00595902	0.0384021
g__Sutterellas__Sutterella sp. KLE1602	4.14304e-05	4.31279e-11	3.79157e-06	3.30264e-06	2.50732e-11	2.89098e-06	0.00775556	0.0384021
g__Unclassifieds__Burkholderiales bacterium 1_1_47	0.000234092	1.65869e-09	2.35137e-05	1.09777e-05	3.31993e-10	1.05197e-05	0.00613788	0.0384021
g__Xylophiluss__Xylophilus ampelinus	1.65946e-05	1.0249e-11	1.84833e-06	3.57496e-07	3.8341e-13	3.57496e-07	0.00620667	0.0384021
g__Chitiniphiluss__Chitiniphilus shinanonensis	6.76128e-05	1.87101e-10	7.89727e-06	3.02092e-06	2.15539e-11	2.68042e-06	0.00867711	0.0384021
g__Neisserias__Neisseria bacilliformis	4.47927e-05	4.64418e-11	3.93454e-06	2.47596e-06	7.63486e-12	1.59529e-06	0.00389022	0.0384021
g__Neisserias__Neisseria sp. HMSC068C04	1.34943e-05	5.66404e-12	1.37405e-06	6.02325e-07	9.69577e-13	5.685e-07	0.00608285	0.0384021
g__Azonexuss__Azonexus hydrophilus	2.7971e-05	3.34924e-11	3.34128e-06	6.39023e-07	1.08682e-12	6.01891e-07	0.00763173	0.0384021
g__Thaueras__Thauera propionica	1.71507e-06	9.74751e-14	1.80255e-07	7.13126e-08	1.52564e-14	7.13126e-08	0.00654054	0.0384021
g__Unclassifieds__Betaproteobacteria bacterium RBG_16_66_20	3.52667e-06	1.51952e-13	2.25057e-07	3.09645e-07	2.87639e-13	3.09645e-07	0.00671941	0.0384021
g__Desulfococcuss__Desulfococcus multivorans	6.73235e-05	1.57247e-10	7.23986e-06	5.42129e-06	8.19486e-12	1.65276e-06	0.00699458	0.0384021
g__Desulfolunas__Desulfoluna spongiiphila	4.4777e-07	9.78678e-14	1.80617e-07	3.29011e-06	2.02052e-13	2.5952e-07	0.00531001	0.0384021
g__Desulfospiras__Desulfospira joergensenii	1.76239e-06	1.16728e-12	6.23773e-07	7.87991e-06	5.23293e-13	4.17649e-07	0.00743911	0.0384021
g__Desulfovibrios__Desulfovibrio putealis	4.95132e-05	7.47117e-11	4.99038e-06	5.71366e-06	1.31578e-11	2.09426e-06	0.00753542	0.0384021
g__Mailhellas__Mailhella massiliensis	0.000131056	4.89314e-10	1.27712e-05	2.43279e-05	6.99837e-11	4.8299e-06	0.00841467	0.0384021
g__Geobacters__Geobacter sp. OR_1	1.80859e-07	8.02131e-15	5.17085e-08	2.12684e-06	1.78827e-13	2.4415e-07	0.00845594	0.0384021
g__Geothermobacters__Geothermobacter sp. EPR_M	2.10997e-07	3.82141e-14	1.12863e-07	1.97175e-06	8.55618e-14	1.6888e-07	0.0060966	0.0384021
g__Nannocystiss__Nannocystis exedens	5.16484e-06	2.61203e-13	2.95072e-07	1.11871e-06	4.50919e-13	3.87694e-07	0.00704962	0.0384021
g__Minicystiss__Minicystis rosea	2.63701e-06	5.87598e-12	1.39952e-06	1.82196e-05	1.36462e-12	6.74443e-07	0.00376522	0.0384021
g__Unclassifieds__Deltaproteobacteria bacterium RBG_13_61_14	2.31894e-06	6.61034e-13	4.69409e-07	8.65428e-06	6.38347e-13	4.61283e-07	0.00426186	0.0384021
g__Unclassifieds__Deltaproteobacteria bacterium RIFOXYD12_FULL_55_16	3.62531e-05	4.65511e-11	3.93917e-06	1.58152e-06	4.75096e-12	1.25843e-06	0.00680196	0.0384021
g__Campylobacters__Campylobacter avium	2.94956e-05	2.78281e-11	3.04566e-06	1.30243e-06	4.25769e-12	1.19131e-06	0.00623419	0.0384021
g__Campylobacters__Campylobacter lanienae	4.82335e-05	9.16939e-11	5.52853e-06	5.39349e-06	8.16424e-12	1.64967e-06	0.00962807	0.0384021
g__Helicobacters__Helicobacter ailurogastricus	1.54295e-05	8.94213e-12	1.72647e-06	1.0072e-07	3.04338e-14	1.0072e-07	0.00565501	0.0384021
g__Thiovulums__Thiovulum sp. ES	5.11148e-05	1.21274e-10	6.35803e-06	1.95314e-06	1.02317e-11	1.84677e-06	0.00964183	0.0384021
g__Aeromonass__Aeromonas diversa	7.30713e-05	2.33294e-10	8.81843e-06	3.05097e-06	2.52036e-11	2.89848e-06	0.00938042	0.0384021
g__Aeromonass__Aeromonas encheleia	8.7333e-05	3.46565e-10	1.07481e-05	2.98722e-06	2.18491e-11	2.69871e-06	0.00918779	0.0384021
g__Aeromonass__Aeromonas eucrenophila	5.79296e-05	1.42423e-10	6.89017e-06	2.19794e-06	1.35467e-11	2.12499e-06	0.00876127	0.0384021
g__Aeromonass__Aeromonas fluvialis	3.32972e-05	3.57077e-11	3.45001e-06	1.16276e-06	3.59016e-12	1.09395e-06	0.00558621	0.0384021
g__Aeromonass__Aeromonas hydrophila	4.00895e-05	3.8815e-11	3.59699e-06	8.19111e-06	1.40316e-11	2.16269e-06	0.00922907	0.0384021
g__Aeromonass__Aeromonas molluscorum	6.35199e-05	1.27209e-10	6.51175e-06	2.0526e-06	1.22636e-11	2.02185e-06	0.0051853	0.0384021
g__Aeromonass__Aeromonas schubertii	0.000174231	9.32194e-10	1.76276e-05	2.81771e-05	1.89818e-10	7.95442e-06	0.0093529	0.0384021
g__Aeromonass__Aeromonas simiae	0.00059442	1.12091e-08	6.11257e-05	3.37813e-05	1.38253e-09	2.14673e-05	0.0061654	0.0384021
g__Aeromonass__Aeromonas taiwanensis	9.14904e-05	2.75944e-10	9.59069e-06	4.0013e-06	4.3784e-11	3.8203e-06	0.00658182	0.0384021
g__Aeromonass__Aeromonas veronii	0.000129557	5.3025e-10	1.32947e-05	6.74193e-06	8.37918e-11	5.28494e-06	0.00634426	0.0384021
g__Oceanimonass__Oceanimonas baumannii	8.32509e-05	1.64731e-10	7.41016e-06	3.13211e-06	2.94303e-11	3.13211e-06	0.00391774	0.0384021
g__Oceanimonass__Oceanimonas doudoroffii	9.9845e-05	3.84036e-10	1.13142e-05	1.11545e-05	5.07945e-11	4.11479e-06	0.00979318	0.0384021
g__Oceanimonass__Oceanimonas smirnovii	9.54304e-05	2.25756e-10	8.67479e-06	1.57747e-05	5.84354e-11	4.41344e-06	0.00732845	0.0384021
g__Oceanimonass__Oceanimonas sp. GK1	0.000110123	4.57582e-10	1.23502e-05	4.62612e-06	5.53522e-11	4.29543e-06	0.00760422	0.0384021
g__Oceanisphaeras__Oceanisphaera profunda	4.63798e-05	8.94743e-11	5.4612e-06	1.86456e-06	8.81061e-12	1.71373e-06	0.0085385	0.0384021
g__Oceanisphaeras__Oceanisphaera sp. AMac2203	8.59387e-05	2.41616e-10	8.97433e-06	3.11914e-06	2.84858e-11	3.08144e-06	0.00591774	0.0384021
g__Zobellellas__Zobellella denitrificans	0.000101696	2.45094e-10	9.0387e-06	1.73071e-05	6.45883e-11	4.63998e-06	0.00703586	0.0384021
g__Succinatimonass__Succinatimonas hippei	0.00230265	1.94191e-07	0.000254422	0.000260947	2.7048e-08	9.49526e-05	0.00942169	0.0384021
g__Aestuariibacters__Aestuariibacter salexigens	6.35235e-05	1.5139e-10	7.10376e-06	1.95009e-06	1.04748e-11	1.86858e-06	0.00681572	0.0384021
g__Ferrimonass__Ferrimonas kyonanensis	6.0031e-05	1.04068e-10	5.88975e-06	2.42375e-06	1.34627e-11	2.11839e-06	0.00481221	0.0384021
g__Idiomarinas__Idiomarina sp. MD25a	3.27515e-07	6.91849e-14	1.51861e-07	2.06387e-06	3.84345e-14	1.13188e-07	0.0049091	0.0384021
g__Idiomarinas__Idiomarina sp. T82_3	5.63584e-05	1.02984e-10	5.85901e-06	8.23611e-06	2.5355e-11	2.90718e-06	0.0098207	0.0384021
g__Pseudoalteromonass__Pseudoalteromonas phenolica	5.67089e-05	1.18024e-10	6.27226e-06	2.18055e-06	1.42644e-11	2.18055e-06	0.00723214	0.0384021
g__Pseudoalteromonass__Pseudoalteromonas piratica	3.57236e-05	4.83397e-11	4.01413e-06	1.72776e-06	5.96162e-12	1.40968e-06	0.0078106	0.0384021
g__Pseudoalteromonass__Pseudoalteromonas sp. BSi20652	7.00607e-07	1.95382e-14	8.07015e-08	0	0	0	0.00602781	0.0384021
g__Cellvibrios__Cellvibrio sp. pealriver	4.17239e-05	4.84328e-11	4.01799e-06	5.08261e-06	2.44071e-12	9.01981e-07	0.00550366	0.0384021
g__Gilvimarinuss__Gilvimarinus agarilyticus	2.41075e-05	1.31635e-11	2.09471e-06	1.2581e-06	2.79544e-12	9.65305e-07	0.00398653	0.0384021
g__Simiduias__Simiduia agarivorans	6.92398e-06	1.25004e-12	6.45507e-07	9.47906e-07	4.81131e-13	4.00471e-07	0.0082358	0.0384021
g__Microbulbifers__Microbulbifer thermotolerans	4.81837e-05	5.23853e-11	4.17873e-06	2.73668e-06	9.13112e-12	1.74462e-06	0.00375146	0.0384021
g__Spongiibacters__Spongiibacter tropicus	5.06846e-06	4.6499e-13	3.93696e-07	3.60876e-07	3.90695e-13	3.60876e-07	0.00572395	0.0384021
g__Arhodomonass__Arhodomonas aquaeolei	4.86028e-05	9.58394e-11	5.65212e-06	1.79366e-06	9.11831e-12	1.7434e-06	0.00801698	0.0384021
g__Thioalkalivibrios__Thioalkalivibrio sp. ALE16	4.92188e-05	1.07408e-10	5.98353e-06	1.7195e-06	8.60067e-12	1.69319e-06	0.00906396	0.0384021
g__Wenzhouxiangellas__Wenzhouxiangella marina	3.79629e-07	1.22621e-13	2.02172e-07	2.12349e-06	1.30786e-14	6.60268e-08	0.00727342	0.0384021
g__Budvicias__Budvicia aquatica	4.12784e-05	4.93693e-11	4.05665e-06	1.59121e-06	5.99695e-12	1.41385e-06	0.00472965	0.0384021
g__Leminorellas__Leminorella grimontii	5.58504e-05	7.1463e-11	4.88068e-06	2.30792e-06	1.48578e-11	2.22545e-06	0.00384895	0.0384021
g__Izhakiellas__Izhakiella capsodis	3.82078e-05	7.57072e-11	5.02352e-06	8.91528e-07	2.07213e-12	8.31089e-07	0.00994453	0.0384021
g__Klebsiellas__Klebsiella aerogenes	6.88913e-05	1.84438e-10	7.84087e-06	2.75828e-06	2.13798e-11	2.66957e-06	0.00783811	0.0384021
g__Pluralibacters__Enterobacter lignolyticus	4.45455e-05	8.54109e-11	5.33576e-06	1.70101e-06	7.45633e-12	1.57653e-06	0.00883006	0.0384021
g__Erwinias__Erwinia gerundensis	7.378e-06	7.74072e-13	5.07961e-07	6.46809e-07	1.25509e-12	6.46809e-07	0.0073147	0.0384021
g__Pantoeas__Pantoea cypripedii	5.76563e-06	1.39849e-12	6.82762e-07	2.00834e-07	1.21003e-13	2.00834e-07	0.00840091	0.0384021
g__Edwardsiellas__Edwardsiella anguillarum	6.39113e-05	1.42415e-10	6.88998e-06	7.67354e-06	1.42622e-11	2.18038e-06	0.00852474	0.0384021
g__Edwardsiellas__Edwardsiella hoshinae	4.20687e-05	7.37412e-11	4.95786e-06	1.34316e-06	5.20609e-12	1.31733e-06	0.00793443	0.0384021
g__Morganellas__Morganella psychrotolerans	8.80741e-05	2.97463e-10	9.95762e-06	5.37157e-06	2.61181e-11	2.9506e-06	0.00786563	0.0384021
g__Providencias__Providencia rettgeri	0.000109125	5.01298e-10	1.29267e-05	4.44655e-06	4.54878e-11	3.89392e-06	0.00862193	0.0384021
g__Xenorhabduss__Xenorhabdus nematophila	4.43311e-05	7.26236e-11	4.92015e-06	1.42359e-06	5.4777e-12	1.35126e-06	0.00670565	0.0384021
g__Pectobacteriums__Pectobacterium carotovorum	0	0	0	1.6965e-06	1.40003e-13	2.16027e-07	0.00824956	0.0384021
g__Thorsellias__Thorsellia anophelis	0.000117809	4.08609e-10	1.16706e-05	4.64101e-06	5.82551e-11	4.40663e-06	0.00513012	0.0384021
g__Serratias__Serratia sp. DD3	1.06558e-06	3.48023e-14	1.07707e-07	2.52105e-08	1.90671e-15	2.52105e-08	0.00449576	0.0384021
g__Immundisolibacters__Immundisolibacter cernigliae	1.72476e-05	1.20308e-11	2.00257e-06	3.52472e-07	3.7271e-13	3.52472e-07	0.0070221	0.0384021
g__Legionellas__Legionella birminghamensis	3.81659e-05	5.00971e-11	4.08645e-06	1.18404e-06	3.98253e-12	1.15218e-06	0.00598653	0.0384021
g__Legionellas__Legionella quinlivanii	2.5148e-05	3.29672e-11	3.31498e-06	5.45163e-07	7.3393e-13	4.94614e-07	0.00988949	0.0384021
g__Legionellas__Legionella wadsworthii	4.65174e-05	9.07167e-11	5.49899e-06	2.3734e-06	6.50252e-12	1.47225e-06	0.00860817	0.0384021
g__Unclassifieds__Methylococcaceae bacterium NSP1_2	3.06287e-05	3.76441e-11	3.54232e-06	1.3548e-06	4.34229e-12	1.20309e-06	0.00837339	0.0384021
g__Hydrocarboniphagas__Hydrocarboniphaga effusa	6.86912e-05	2.19108e-10	8.54612e-06	2.75985e-06	2.1394e-11	2.67045e-06	0.00980694	0.0384021
g__Alcanivoraxs__Alcanivorax pacificus	0.000150176	7.53968e-10	1.58532e-05	6.35706e-06	1.12844e-10	6.13309e-06	0.00663686	0.0384021
g__Marinicellas__Marinicella litoralis	3.21281e-06	4.42491e-13	3.84053e-07	9.4606e-08	2.68509e-14	9.4606e-08	0.00815325	0.0384021
g__Halomonass__Halomonas aestuarii	4.41543e-06	8.92098e-16	1.72443e-08	4.37965e-07	5.75441e-13	4.37965e-07	0.00510261	0.0384021
g__Halomonass__Halomonas anticariensis	5.5881e-05	8.20273e-11	5.229e-06	2.73211e-06	1.86423e-11	2.49281e-06	0.00489535	0.0384021
g__Halomonass__Halomonas beimenensis	8.38382e-06	1.09538e-12	6.04258e-07	5.67464e-07	9.66048e-13	5.67464e-07	0.00445448	0.0384021
g__Halomonass__Halomonas muralis	3.40907e-05	3.45949e-11	3.39583e-06	1.45045e-06	6.01438e-12	1.41591e-06	0.00561373	0.0384021
g__Halomonass__Halomonas sp. PR_M31	5.40193e-05	1.44864e-10	6.94896e-06	1.63249e-06	6.31566e-12	1.45094e-06	0.00976566	0.0384021
g__Unclassifieds__Halomonadaceae bacterium T82_2	5.44705e-06	4.4959e-13	3.87122e-07	1.35524e-06	2.68039e-13	2.98909e-07	0.00689827	0.0384021
g__Marinobacteriums__Marinobacterium jannaschii	5.6989e-05	8.4329e-11	5.30185e-06	3.64502e-06	1.29867e-11	2.0806e-06	0.00453703	0.0384021
g__Marinobacteriums__Marinobacterium sp. AK27	3.89925e-05	4.25782e-11	3.76732e-06	1.38335e-06	5.3434e-12	1.33459e-06	0.004482	0.0384021
g__Marinomonass__Marinomonas posidonica	1.0518e-05	3.7568e-12	1.11905e-06	3.94269e-07	4.02956e-13	3.66495e-07	0.00628923	0.0384021
g__Marinospirillums__Marinospirillum minutulum	6.75364e-05	1.60838e-10	7.32207e-06	2.86814e-06	1.43036e-11	2.18355e-06	0.0066231	0.0384021
g__Oceanospirillums__Oceanospirillum beijerinckii	4.24327e-05	5.87972e-11	4.42708e-06	1.27259e-06	4.51195e-12	1.22637e-06	0.00537881	0.0384021
g__Oleiphiluss__Oleiphilus sp. HI0079	9.39063e-08	1.35523e-14	6.72119e-08	1.13754e-06	4.18658e-14	1.18132e-07	0.00891262	0.0384021
g__Avibacteriums__Avibacterium paragallinarum	4.00834e-05	6.76833e-11	4.74985e-06	2.98652e-06	3.41743e-12	1.06731e-06	0.009119	0.0384021
g__Bibersteinias__Bibersteinia trehalosi	5.05041e-05	7.59684e-11	5.03218e-06	1.76128e-06	8.32727e-12	1.66606e-06	0.00482597	0.0384021
g__Gallibacteriums__Gallibacterium genomosp. 1	3.91088e-05	4.62419e-11	3.92606e-06	1.94969e-06	1.01896e-11	1.84297e-06	0.00637178	0.0384021
g__Haemophiluss__Haemophilus pittmaniae	4.72663e-05	6.897e-11	4.79479e-06	2.06617e-06	1.00973e-11	1.83461e-06	0.00575146	0.0384021
g__Rodentibacters__Rodentibacter sp. Ppn85	1.11171e-05	2.79767e-12	9.65689e-07	8.67374e-07	2.25701e-12	8.67374e-07	0.00808446	0.0384021
g__Acinetobacters__Acinetobacter sp. AR2_3	4.76336e-05	8.64536e-11	5.36823e-06	2.14522e-06	1.32447e-11	2.10116e-06	0.00811197	0.0384021
g__Unclassifieds__Moraxellaceae bacterium	1.97161e-06	3.56957e-12	1.09081e-06	1.25208e-05	4.81715e-13	4.00714e-07	0.00508885	0.0384021
g__Pseudomonass__Pseudomonas aeruginosa	1.64933e-05	7.98543e-12	1.6315e-06	4.44432e-07	5.65136e-13	4.34026e-07	0.00438569	0.0384021
g__Pseudomonass__Pseudomonas caeni	6.07107e-05	1.4904e-10	7.0484e-06	2.39149e-06	1.58229e-11	2.29659e-06	0.00822204	0.0384021
g__Pseudomonass__Pseudomonas psychrophila	0	0	0	7.16348e-06	2.14437e-12	8.45453e-07	0.00660934	0.0384021
g__Pseudomonass__Pseudomonas sp. Irchel 3E19	4.75391e-06	4.3476e-13	3.80684e-07	4.34814e-07	4.56856e-13	3.90238e-07	0.00798946	0.0384021
g__Pseudomonass__Pseudomonas sp. KG01	4.13148e-06	6.84699e-13	4.77737e-07	1.96938e-07	1.16353e-13	1.96938e-07	0.00916028	0.0384021
g__Cycloclasticuss__Cycloclasticus sp. symbiont of Bathymodiolus heckerae	5.82976e-07	1.88661e-14	7.93014e-08	0	0	0	0.00984821	0.0384021
g__Achromatiums__Achromatium sp. WMS2	5.63501e-05	1.16243e-10	6.22477e-06	2.09935e-06	1.269e-11	2.0567e-06	0.0070909	0.0384021
g__Thiothrixs__Thiothrix caldifontis	5.4777e-05	9.00016e-11	5.47727e-06	2.68353e-06	1.07849e-11	1.89604e-06	0.00532377	0.0384021
g__Unclassifieds__Thiotrichales bacterium SG8_50	4.57104e-07	9.38361e-14	1.76858e-07	2.35336e-06	4.7223e-14	1.25463e-07	0.00587529	0.0384021
g__Gallaecimonass__Gallaecimonas pentaromativorans	6.52093e-05	1.52819e-10	7.13721e-06	2.86472e-06	1.7206e-11	2.39485e-06	0.00707714	0.0384021
g__Neiellas__Neiella marina	1.29378e-05	4.44434e-12	1.21715e-06	3.92532e-07	4.62244e-13	3.92532e-07	0.00406909	0.0384021
g__Pseudohongiellas__Pseudohongiella spirulinae	5.73143e-07	1.60181e-13	2.3107e-07	3.47726e-06	2.33641e-13	2.7907e-07	0.00771429	0.0384021
g__Unclassifieds__Gammaproteobacteria bacterium 2W06	9.56911e-06	5.61337e-11	4.32565e-06	5.29515e-05	2.13347e-11	2.66675e-06	0.00645799	0.0384021
g__Unclassifieds__endosymbiont of unidentified scaly snail isolate Monju	1.58256e-05	8.59852e-12	1.69298e-06	4.09286e-07	5.02546e-13	4.09286e-07	0.00566876	0.0384021
g__Aliivibrios__Aliivibrio salmonicida	6.27587e-05	1.19426e-10	6.30942e-06	2.68681e-06	1.76106e-11	2.42285e-06	0.00555869	0.0384021
g__Grimontias__Grimontia marina	5.00672e-05	9.96858e-11	5.76443e-06	1.78671e-06	8.76385e-12	1.70918e-06	0.00767301	0.0384021
g__Grimontias__Grimontia sp. AD028	4.02918e-05	4.74318e-11	3.97625e-06	1.43233e-06	6.00657e-12	1.41499e-06	0.00478469	0.0384021
g__Photobacteriums__Photobacterium sanctipauli	6.19759e-06	1.02229e-12	5.83749e-07	3.53279e-07	3.74417e-13	3.53279e-07	0.00638554	0.0384021
g__Salinivibrios__Salinivibrio sp. ML198	3.18252e-05	4.21028e-11	3.74623e-06	9.64741e-07	2.71397e-12	9.51135e-07	0.00782436	0.0384021
g__Vibrios__Vibrio mangrovi	6.45399e-05	1.66921e-10	7.45925e-06	2.70176e-06	1.99956e-11	2.5817e-06	0.00833211	0.0384021
g__Vibrios__Vibrio natriegens	4.79148e-05	9.96976e-11	5.76477e-06	2.61867e-06	7.29338e-12	1.55921e-06	0.00929786	0.0384021
g__Vibrios__Vibrio ponticus	5.4894e-05	1.43946e-10	6.92691e-06	1.94526e-06	9.74859e-12	1.80265e-06	0.00971063	0.0384021
g__Vibrios__Vibrio rhizosphaerae	1.09809e-05	5.2702e-12	1.32542e-06	5.97992e-07	2.28353e-13	2.75895e-07	0.00894013	0.0384021
g__Vibrios__Vibrio sp. CA_1004	3.22888e-05	4.28285e-11	3.77838e-06	9.72555e-07	2.70405e-12	9.49395e-07	0.00765925	0.0384021
g__Vibrios__Vibrio sp. RC341	8.32828e-06	2.98071e-12	9.96779e-07	2.7212e-07	2.22148e-13	2.7212e-07	0.0084697	0.0384021
g__Vibrios__Vibrio tritonius	8.33452e-05	1.94736e-10	8.05681e-06	4.75252e-06	3.22825e-11	3.28037e-06	0.00515779	0.0384021
g__Luteibacters__Luteibacter sp. 9135	1.67698e-05	1.08052e-11	1.89782e-06	8.84455e-07	2.24797e-12	8.65635e-07	0.00913276	0.0384021
g__Rhodanobacters__Rhodanobacter glycinis	1.1207e-06	6.75266e-14	1.5003e-07	0	0	0	0.00953176	0.0384021
g__Luteimonass__Luteimonas mephitis	5.01759e-05	9.77028e-11	5.7068e-06	1.93616e-06	1.12462e-11	1.93616e-06	0.0077418	0.0384021
g__Stenotrophomonass__Stenotrophomonas panacihumi	2.31306e-05	1.25317e-11	2.04383e-06	1.23893e-06	3.97771e-12	1.15148e-06	0.00456455	0.0384021
g__Bacteriovoraxs__Bacteriovorax sp. BSW11_IV	1.63776e-07	2.13397e-14	8.434e-08	2.70097e-06	2.47449e-13	2.87199e-07	0.0065543	0.0384021
g__Mariprofunduss__Mariprofundus micogutta	5.04532e-07	1.32903e-13	2.10478e-07	2.48245e-06	6.58108e-14	1.48111e-07	0.00889886	0.0384021
g__Sphaerochaetas__Sphaerochaeta coccoides	2.10681e-07	8.05416e-15	5.18143e-08	1.77064e-06	1.01701e-13	1.84121e-07	0.00741159	0.0384021
g__Spirochaetas__Spirochaeta thermophila	3.69105e-06	2.39565e-12	8.93617e-07	1.41208e-05	2.14079e-12	8.44747e-07	0.00652679	0.0384021
g__Treponemas__Treponema phagedenis	0.000140251	3.5312e-10	1.08493e-05	4.01398e-05	7.91634e-11	5.1369e-06	0.00698083	0.0384021
g__Aminiphiluss__Aminiphilus circumscriptus	1.93321e-07	6.44464e-14	1.46568e-07	2.157e-06	5.36898e-14	1.33778e-07	0.00401405	0.0384021
g__Aminomonass__Aminomonas paucivorans	2.87602e-06	2.33801e-13	2.79166e-07	6.11387e-06	2.81301e-13	3.06214e-07	0.00842843	0.0384021
g__Mycoplasmas__Mycoplasma primatum	6.65874e-07	5.6179e-15	4.32739e-08	5.08507e-08	7.75739e-15	5.08507e-08	0.00477093	0.0384021
g__Candidatus Vecturithrixs__Candidatus Vecturithrix granuli	1.94139e-06	7.57244e-13	5.02409e-07	1.16597e-05	4.17581e-12	1.1798e-06	0.00932538	0.0384021
g__Unclassifieds__bacterium Candidatus Ratteibacteria CG23_combo_of_CG06_09_8_20_14_all_48_7	3.9877e-07	2.31288e-14	8.78043e-08	2.82106e-06	2.56419e-13	2.92358e-07	0.00794819	0.0384021
g__Unclassifieds__bacterium 336_3	3.352e-06	3.30313e-14	1.04931e-07	8.64822e-06	1.08777e-12	6.02154e-07	0.00611036	0.0384021
g__Unclassifieds__bacterium B17	1.99188e-05	2.26577e-11	2.7482e-06	7.398e-05	8.88239e-11	5.44132e-06	0.00562749	0.0384021
g__Unclassifieds__bacterium E082017	3.2504e-05	1.94721e-10	8.0565e-06	0.000142749	3.04678e-10	1.00777e-05	0.00643047	0.0384021
g__Unclassifieds__bacterium TMED181	2.34564e-06	3.11373e-12	1.01878e-06	1.35652e-05	2.10368e-12	8.37392e-07	0.00647175	0.0384021
g__Unclassifieds__candidate division TM6 bacterium RIFCSPHIGHO2_12_FULL_32_22	1.0064e-06	9.27749e-13	5.56102e-07	6.08137e-06	5.86282e-15	4.42072e-08	0.00504757	0.0384021
g__Unclassifieds__uncultured bacterium Contig178	2.9429e-06	4.4688e-12	1.22049e-06	1.4778e-05	3.1957e-12	1.0321e-06	0.00968311	0.0384021
g__Unclassifieds__uncultured bacterium IN_05	5.10932e-05	1.18446e-10	6.28346e-06	2.20832e-06	1.41034e-11	2.16821e-06	0.00983446	0.0384021
g__Lacunisphaeras__Lacunisphaera limnophila	7.8027e-07	1.289e-13	2.07284e-07	3.31452e-06	1.77639e-13	2.43337e-07	0.0079757	0.0384021
g__Opitutuss__Opitutus terrae	2.5516e-06	1.55185e-12	7.19224e-07	9.85445e-06	2.81406e-14	9.68514e-08	0.00371019	0.0384021
g__Unclassifieds__Opitutaceae bacterium TAV1	2.50842e-06	3.57346e-12	1.0914e-06	1.33131e-05	8.56242e-13	5.34241e-07	0.00553118	0.0384021
g__Unclassifieds__Opitutae bacterium	6.56803e-07	1.89603e-13	2.51398e-07	3.94331e-06	3.27021e-13	3.30162e-07	0.00800322	0.0384021
g__Unclassifieds__Spartobacteria bacterium Tous_C9RFEB	2.34119e-06	5.36036e-12	1.33671e-06	1.40704e-05	5.02583e-13	4.09302e-07	0.00677444	0.0384021
g__Unclassifieds__Verrucomicrobia bacterium 13_2_20CM_55_10	4.49773e-05	4.93499e-11	4.05586e-06	3.74674e-06	4.491e-12	1.22352e-06	0.00412412	0.0384021
g__Unclassifieds__Verrucomicrobia bacterium CAG312_58_20	2.20175e-05	1.61942e-10	7.34714e-06	0.000101169	6.28972e-11	4.57884e-06	0.00496414	0.0384021
g__Unclassifieds__Verrucomicrobiaceae bacterium TMED76	2.76477e-07	7.38779e-14	1.56927e-07	1.77191e-06	1.43923e-14	6.92636e-08	0.00597278	0.0384021
g__Acidomycess__Acidomyces richmondensis	1.16879e-06	3.27591e-13	3.3045e-07	5.67221e-06	2.9918e-13	3.15795e-07	0.00402781	0.0384021
g__Cladophialophoras__Cladophialophora carrionii	1.68624e-07	4.06322e-15	3.68023e-08	2.14664e-06	1.95326e-13	2.55164e-07	0.00892638	0.0384021
g__Histoplasmas__Histoplasma capsulatum	7.68755e-07	3.94061e-13	3.62427e-07	4.80653e-06	4.53784e-13	3.88924e-07	0.00925659	0.0384021
g__Marssoninas__Marssonina brunnea	1.95548e-07	7.48947e-15	4.99649e-08	1.01642e-06	2.29151e-14	8.73978e-08	0.00742535	0.0384021
g__Pneumocystiss__Pneumocystis carinii	1.75437e-06	2.07377e-12	8.31419e-07	1.67335e-05	9.17473e-12	1.74878e-06	0.00874751	0.0384021
g__Candidas__Candida parapsilosis	8.03406e-07	3.87137e-13	3.59229e-07	6.8473e-06	1.28224e-12	6.53769e-07	0.00752166	0.0384021
g__Hyphopichias__Hyphopichia burtonii	2.55981e-06	4.31004e-12	1.19862e-06	1.53505e-05	1.76129e-12	7.66223e-07	0.00528249	0.0384021
g__Lodderomycess__Lodderomyces elongisporus	1.28665e-06	8.55845e-13	5.34118e-07	1.06248e-05	3.48918e-12	1.07845e-06	0.00859441	0.0384021
g__Spathasporas__Spathaspora passalidarum	1.85946e-06	1.94988e-12	8.06202e-07	1.01471e-05	1.30773e-13	2.08784e-07	0.0039315	0.0384021
g__Galactomycess__Galactomyces candidum	1.76756e-06	3.4301e-12	1.06928e-06	1.30824e-05	6.43917e-13	4.63291e-07	0.00413788	0.0384021
g__Yarrowias__Yarrowia lipolytica	1.22161e-06	1.19326e-12	6.30678e-07	9.43713e-06	1.37837e-12	6.77832e-07	0.00559997	0.0384021
g__Komagataellas__Komagataella phaffii	4.74092e-07	2.53604e-13	2.90748e-07	4.82494e-06	7.65405e-13	5.05109e-07	0.00957304	0.0384021
g__Brettanomycess__Brettanomyces bruxellensis	4.96617e-06	1.53308e-11	2.26059e-06	2.92374e-05	4.7587e-12	1.25946e-06	0.00452327	0.0384021
g__Ogataeas__Candida boidinii	4.80623e-06	1.61866e-11	2.32283e-06	2.71568e-05	4.10359e-12	1.16956e-06	0.00631674	0.0384021
g__Pichias__Pichia kudriavzevii	4.35121e-06	1.50738e-11	2.24157e-06	2.78492e-05	9.46649e-12	1.77637e-06	0.00720463	0.0384021
g__Eremotheciums__Eremothecium cymbalariae	8.13149e-07	3.71975e-13	3.52124e-07	6.96786e-06	9.86149e-13	5.73338e-07	0.00495038	0.0384021
g__Kazachstanias__Kazachstania africana	1.79831e-06	1.84478e-12	7.84173e-07	2.09413e-05	1.22848e-11	2.02359e-06	0.00571019	0.0384021
g__Nakaseomycess__Candida glabrata	2.71275e-06	4.57414e-12	1.23479e-06	1.70256e-05	4.17284e-12	1.17938e-06	0.00684324	0.0384021
g__Naumovozymas__Naumovozyma dairenensis	3.57812e-06	7.71681e-12	1.60383e-06	1.94903e-05	5.41055e-13	4.24678e-07	0.00427561	0.0384021
g__Torulasporas__Torulaspora delbrueckii	9.89921e-07	7.28055e-13	4.92631e-07	5.99503e-06	5.51601e-13	4.28797e-07	0.00895389	0.0384021
g__Tortisporas__Tortispora caseinolytica	1.74898e-06	3.95607e-12	1.14834e-06	1.12248e-05	2.96092e-13	3.14161e-07	0.00789315	0.0384021
g__Kuraishias__Kuraishia capsulata	2.28709e-06	1.66935e-12	7.45956e-07	1.28838e-05	4.43324e-12	1.21563e-06	0.00961431	0.0384021
g__Nadsonias__Nadsonia fulvescens	1.65281e-06	8.35187e-13	5.27632e-07	1.05738e-05	1.84948e-12	7.85171e-07	0.00444072	0.0384021
g__Schizosaccharomycess__Schizosaccharomyces pombe	3.67027e-06	1.05365e-11	1.87408e-06	2.69653e-05	7.83482e-12	1.61605e-06	0.00446824	0.0384021
g__Moelleriellas__Moelleriella libera	1.50339e-07	1.09293e-14	6.0358e-08	1.47067e-06	5.62806e-14	1.36968e-07	0.00569643	0.0384021
g__Podosporas__Podospora anserina	1.62307e-06	1.79354e-12	7.73204e-07	1.04578e-05	2.54617e-12	9.21262e-07	0.00986197	0.0384021
g__Sordarias__Sordaria macrospora	7.8883e-07	1.18592e-13	1.98823e-07	3.71715e-06	3.10402e-13	3.21663e-07	0.00869087	0.0384021
g__Eutypas__Eutypa lata	2.19408e-06	2.85639e-12	9.75772e-07	1.40765e-05	3.06931e-12	1.01149e-06	0.00665061	0.0384021
g__Protomycess__Protomyces lactucaedebilis	5.52189e-07	2.86206e-13	3.08872e-07	6.94976e-06	1.36854e-12	6.75411e-07	0.00626171	0.0384021
g__Saitoellas__Saitoella complicata	9.38843e-06	6.91596e-11	4.80137e-06	5.81852e-05	5.39081e-12	1.3405e-06	0.00411036	0.0384021
g__Cylindrobasidiums__Cylindrobasidium torrendii	6.84674e-07	4.74292e-13	3.97615e-07	5.33297e-06	2.98758e-13	3.15572e-07	0.00493662	0.0384021
g__Sphaeroboluss__Sphaerobolus stellatus	2.00022e-06	2.64588e-12	9.39127e-07	1.11736e-05	1.74295e-12	7.62223e-07	0.00931162	0.0384021
g__Wolfiporias__Wolfiporia cocos	3.06875e-06	5.86738e-12	1.3985e-06	1.42362e-05	5.66328e-13	4.34484e-07	0.00909148	0.0384021
g__Ganodermas__Ganoderma sinense	2.83706e-06	2.01163e-12	8.18868e-07	1.22313e-05	1.33442e-12	6.66938e-07	0.00551742	0.0384021
g__Xanthophyllomycess__Xanthophyllomyces dendrorhous	1.42148e-06	2.46721e-12	9.06864e-07	1.22843e-05	3.44645e-12	1.07183e-06	0.00871838	0.0384021
g__Kockovaellas__Kockovaella imperatae	1.03568e-06	8.37439e-13	5.28343e-07	7.60744e-06	8.63403e-13	5.36471e-07	0.0059315	0.0384021
g__Tremellas__Tremella mesenterica	3.60721e-07	1.44616e-13	2.19557e-07	2.64256e-06	4.03402e-14	1.1596e-07	0.00485348	0.0384021
g__Wallemias__Wallemia mellicola	2.80931e-06	5.70757e-12	1.37932e-06	1.97345e-05	7.66278e-12	1.59821e-06	0.00770053	0.0384021
g__Allomycess__Allomyces macrogynus	2.49235e-05	3.6481e-10	1.10274e-05	0.000166365	2.43862e-10	9.01595e-06	0.00395902	0.0384021
g__Batrachochytriums__Batrachochytrium salamandrivorans	1.64386e-05	1.90635e-10	7.97151e-06	0.000104519	1.33407e-10	6.66852e-06	0.00656806	0.0384021
g__Spizellomycess__Spizellomyces punctatus	8.44333e-05	5.26501e-09	4.18927e-05	0.000556755	1.71413e-09	2.39035e-05	0.0040966	0.0384021
g__Ordosporas__Ordospora colligata	2.52323e-06	2.15048e-12	8.46656e-07	1.2195e-05	8.56861e-13	5.34435e-07	0.00420521	0.0384021
g__Spragueas__Spraguea lophii	5.4352e-06	1.92709e-11	2.53449e-06	2.98655e-05	8.18419e-12	1.65169e-06	0.0075767	0.0384021
g__Anncaliias__Anncaliia algerae	2.91429e-06	4.75596e-12	1.2591e-06	2.1864e-05	8.27414e-12	1.66074e-06	0.00506133	0.0384021
g__Nematocidas__Nematocida displodere	2.33747e-06	4.52202e-12	1.22774e-06	1.59604e-05	4.81296e-12	1.26662e-06	0.00877503	0.0384021
g__Encephalitozoons__Encephalitozoon intestinalis	6.43746e-07	2.58108e-13	2.93319e-07	3.11247e-06	5.09424e-14	1.3031e-07	0.0088851	0.0384021
g__Rhizophaguss__Rhizophagus irregularis	7.62334e-05	4.10469e-09	3.69896e-05	0.000447811	4.08922e-10	1.16751e-05	0.00430313	0.0384021
g__Lobosporangiums__Lobosporangium transversale	8.83909e-06	4.50247e-11	3.87404e-06	5.07961e-05	1.89701e-11	2.51463e-06	0.00507509	0.0384021
g__Mortierellas__Mortierella elongata	9.10333e-06	5.14135e-11	4.13979e-06	5.14885e-05	3.2947e-11	3.31396e-06	0.00776932	0.0384021
g__Mortierellas__Mortierella verticillata	9.61509e-06	5.93236e-11	4.44686e-06	5.51919e-05	7.71753e-12	1.6039e-06	0.00423273	0.0384021
g__Absidias__Absidia glauca	4.52003e-06	1.97412e-11	2.56523e-06	3.3409e-05	1.16535e-11	1.97091e-06	0.00544862	0.0384021
g__Hesseltinellas__Hesseltinella vesiculosa	6.212e-06	1.77865e-11	2.43492e-06	4.56881e-05	6.91884e-11	4.80237e-06	0.00991701	0.0384021
g__Lichtheimias__Lichtheimia corymbifera	3.84691e-06	8.51682e-12	1.68492e-06	2.86636e-05	1.716e-11	2.39165e-06	0.00651303	0.0384021
g__Parasitellas__Parasitella parasitica	3.23753e-06	5.76118e-12	1.38578e-06	1.70898e-05	3.10584e-12	1.01749e-06	0.00761797	0.0384021
g__Rhizopuss__Rhizopus delemar	9.71914e-06	6.37954e-11	4.61141e-06	5.88711e-05	7.06234e-11	4.85192e-06	0.00987573	0.0384021
g__Basidioboluss__Basidiobolus meristosporus	6.17854e-05	2.87361e-09	3.09495e-05	0.000374172	5.23093e-10	1.32047e-05	0.00463334	0.0384021
g__Smittiums__Smittium culicis	9.49946e-06	6.58978e-11	4.68678e-06	5.91356e-05	5.72188e-11	4.36726e-06	0.00866335	0.0384021
g__Smittiums__Smittium mucronatum	5.03308e-06	2.211e-11	2.71478e-06	2.74051e-05	2.31389e-12	8.78235e-07	0.00831835	0.0384021
g__Zancudomycess__Zancudomyces culisetae	4.4115e-06	1.33075e-11	2.10614e-06	3.42498e-05	2.32085e-11	2.78139e-06	0.00641672	0.0384021
g__Coemansias__Coemansia reversa	1.0878e-05	8.16855e-11	5.21809e-06	6.48369e-05	1.54998e-11	2.27302e-06	0.0044132	0.0384021
g__Unclassifieds__uncultured Myoviridae	6.28186e-07	2.55598e-14	9.23035e-08	3.27987e-06	2.89184e-13	3.10475e-07	0.00730094	0.0384021
g__C5viruss__Lactobacillus virus Ld17	1.24212e-06	3.0481e-14	1.00799e-07	1.92774e-07	8.21831e-15	5.23396e-08	0.0047159	0.0384021
g__Unclassifieds__Pseudoalteromonas phage PH357	3.47251e-07	5.14469e-15	4.14113e-08	0	0	0	0.0067882	0.0384021
g__Unclassifieds__Candidatus Colwellbacteria bacterium CG10_big_fil_rev_8_21_14_0_10_42_22	4.52177e-07	1.15276e-14	6.19883e-08	0	0	0	0.0100142	0.038446
g__Butyrivibrios__Butyrivibrio sp. AE3004	5.82603e-05	4.55746e-11	3.89763e-06	2.14629e-05	3.03324e-11	3.17975e-06	0.00998668	0.038446
g__Pseudoalteromonass__Pseudoalteromonas luteoviolacea	0.000110663	5.91499e-10	1.40416e-05	5.27289e-06	3.09934e-11	3.21421e-06	0.00997292	0.038446
g__Pantoeas__Pantoea sp. At_9b	2.74699e-05	3.58325e-11	3.45603e-06	1.20564e-06	2.85011e-12	9.74699e-07	0.0100004	0.038446
g__Mixias__Mixia osmundae	3.46263e-06	1.04691e-11	1.86807e-06	1.98395e-05	4.65841e-12	1.24612e-06	0.010028	0.038446
g__Roseburias__Roseburia sp. CAG303	0.000116123	4.41325e-10	1.21288e-05	1.90921e-05	9.089e-11	5.50424e-06	0.0100839	0.0384945
g__Azovibrios__Azovibrio restrictus	1.62482e-06	1.32559e-13	2.10205e-07	5.02794e-08	7.58404e-15	5.02794e-08	0.0100701	0.0384945
g__Thioalkalivibrios__Thioalkalivibrio sp. HK1	7.95187e-06	6.93588e-13	4.80828e-07	1.19951e-06	1.88358e-12	7.92377e-07	0.0100564	0.0384945
g__Pneumocystiss__Pneumocystis jirovecii	4.31118e-06	1.43444e-11	2.18666e-06	2.28175e-05	5.0227e-12	1.29392e-06	0.0101124	0.0385483
g__Bifidobacteriums__Bifidobacterium thermacidophilum	7.32594e-05	2.61297e-10	9.33268e-06	3.10983e-06	2.78063e-11	3.04447e-06	0.0105738	0.0385925
g__Atopobiums__Atopobium sp. oral taxon 810	3.94309e-06	6.38503e-13	4.6134e-07	3.73476e-07	1.06024e-13	1.87993e-07	0.0104775	0.0385925
g__Unclassifieds__Actinobacteria bacterium CG_4_10_14_3_um_filter_50_156	5.10209e-07	2.48367e-13	2.87731e-07	3.55156e-06	2.8307e-13	3.07175e-07	0.0102711	0.0385925
g__Chitinophagas__Chitinophaga sancti	8.16445e-06	2.62573e-12	9.35545e-07	1.37791e-06	6.1098e-14	1.42709e-07	0.0104499	0.0385925
g__Gramellas__Gramella forsetii	1.10279e-06	7.13815e-14	1.54253e-07	0	0	0	0.0105463	0.0385925
g__Geobacilluss__Geobacillus sp. 12AMOR1	6.42485e-07	1.98081e-14	8.1257e-08	2.66361e-08	2.12844e-15	2.66361e-08	0.0103536	0.0385925
g__Sporolactobacilluss__Sporolactobacillus terrae	1.69162e-05	1.16339e-11	1.96926e-06	1.01867e-06	3.11305e-12	1.01867e-06	0.0104637	0.0385925
g__Unclassifieds__Clostridiaceae bacterium MS3	5.02055e-06	1.12552e-12	6.12514e-07	3.78647e-07	1.00622e-13	1.83141e-07	0.0101711	0.0385925
g__Roseburias__Roseburia sp. CAG380	9.05885e-05	3.7221e-10	1.11387e-05	5.95572e-06	4.14964e-11	3.71916e-06	0.0103261	0.0385925
g__Tepidanaerobacters__Tepidanaerobacter acetatoxydans	2.75006e-07	1.78948e-14	7.72329e-08	1.57577e-06	7.94318e-14	1.62718e-07	0.0102848	0.0385925
g__Unclassifieds__Lentisphaerae bacterium RIFOXYB12_FULL_60_10	5.39932e-07	2.96486e-15	3.1437e-08	4.84257e-06	1.0875e-12	6.0208e-07	0.0106013	0.0385925
g__Acidiphiliums__Acidiphilium sp. CAG727	1.00374e-05	1.43999e-11	2.19088e-06	2.93235e-05	6.99688e-12	1.52718e-06	0.0102986	0.0385925
g__Dakarellas__Dakarella massiliensis	7.27151e-05	2.70003e-10	9.48689e-06	3.55937e-06	1.03276e-11	1.8554e-06	0.0105325	0.0385925
g__Sutterellas__Sutterella sp. CAG521	5.88502e-05	6.48017e-11	4.64764e-06	1.5613e-05	4.38849e-11	3.82469e-06	0.0104087	0.0385925
g__Unclassifieds__Betaproteobacteria bacterium UKL13_2	9.01784e-08	1.04902e-14	5.91331e-08	1.52171e-06	1.08604e-13	1.90267e-07	0.0103949	0.0385925
g__Campylobacters__Campylobacter cuniculorum	6.9792e-05	2.01188e-10	8.18917e-06	9.61469e-06	1.0498e-11	1.87065e-06	0.010505	0.0385925
g__Aeromonass__Aeromonas enteropelogenes	0.000113184	4.72582e-10	1.2551e-05	1.6105e-05	6.70659e-11	4.72814e-06	0.0102261	0.0385925
g__Colwellias__Colwellia mytili	4.47047e-06	8.87681e-13	5.43961e-07	2.71766e-07	1.38591e-13	2.14935e-07	0.0104362	0.0385925
g__Thioalkalivibrios__Thioalkalivibrio paradoxus	5.07891e-05	1.32182e-10	6.63782e-06	1.78229e-06	9.23901e-12	1.7549e-06	0.0105875	0.0385925
g__Yersinias__Yersinia enterocolitica	4.37234e-05	8.83169e-11	5.42577e-06	2.29079e-06	9.21184e-12	1.75232e-06	0.0101573	0.0385925
g__Candidatus Competibacters__Candidatus Competibacter denitrificans	4.95914e-07	4.92147e-14	1.28082e-07	2.46651e-06	1.7505e-13	2.41557e-07	0.0103124	0.0385925
g__Unclassifieds__Gammaproteobacteria bacterium RIFCSPHIGHO2_12_FULL_36_30	5.35464e-05	1.42263e-10	6.88629e-06	2.39905e-06	7.41302e-12	1.57194e-06	0.0102124	0.0385925
g__Unclassifieds__gamma proteobacterium HdN1	6.34773e-05	2.12191e-10	8.41014e-06	2.19783e-06	8.32719e-12	1.66605e-06	0.01056	0.0385925
g__Unclassifieds__uncultured bacterium Lq_015_M09	0.000138771	2.50841e-09	2.8916e-05	0.000400235	1.46942e-09	2.21316e-05	0.0104224	0.0385925
g__Didymococcuss__Didymococcus colitermitum	5.37904e-07	3.39568e-14	1.0639e-07	3.70959e-06	5.49084e-13	4.27818e-07	0.0103674	0.0385925
g__Unclassifieds__Verrucomicrobia bacterium A1	1.41046e-05	4.49923e-11	3.87265e-06	6.52328e-05	1.03227e-10	5.86592e-06	0.0101436	0.0385925
g__Haloferulas__Haloferula sp. BvORR071	1.99857e-06	8.20233e-13	5.22887e-07	1.09656e-05	3.77125e-12	1.1212e-06	0.0101986	0.0385925
g__Ogataeas__Candida arabinofermentans	2.82453e-06	7.21614e-12	1.55093e-06	1.6382e-05	3.52541e-12	1.08404e-06	0.0104912	0.0385925
g__Tetrapisisporas__Tetrapisispora blattae	8.13606e-06	3.28213e-11	3.30763e-06	4.72955e-05	5.45016e-11	4.2623e-06	0.0101849	0.0385925
g__Coprinopsiss__Coprinopsis cinerea	2.95292e-06	4.31064e-12	1.1987e-06	1.81872e-05	9.10619e-12	1.74224e-06	0.0103399	0.0385925
g__Lichtheimias__Lichtheimia ramosa	3.21649e-06	7.35403e-12	1.56568e-06	2.17721e-05	1.24234e-11	2.03497e-06	0.0102573	0.0385925
g__Mucors__Mucor circinelloides	1.27409e-05	1.00287e-10	5.7818e-06	6.62754e-05	6.76119e-11	4.74735e-06	0.0105187	0.0385925
g__Syncephalastrums__Syncephalastrum racemosum	5.75781e-06	2.47186e-11	2.87046e-06	4.38027e-05	5.91735e-11	4.44123e-06	0.0103811	0.0385925
g__Scardovias__Scardovia wiggsiae	5.24609e-05	1.37748e-10	6.77613e-06	2.36988e-06	1.05177e-11	1.8724e-06	0.0106436	0.0386
g__Bacteroidess__Bacteroides massiliensis	8.03202e-05	2.13691e-10	8.4398e-06	1.90489e-05	1.01659e-11	1.84083e-06	0.0108087	0.0386
g__Prolixibacters__Prolixibacter bellariivorans	1.18253e-05	8.97801e-12	1.72993e-06	3.80112e-05	3.15723e-11	3.24409e-06	0.0106986	0.0386
g__Blautias__Blautia sp. An249	7.71291e-05	2.42064e-10	8.98264e-06	1.19485e-05	1.02639e-11	1.84968e-06	0.0107261	0.0386
g__Megasphaeras__Megasphaera massiliensis	1.72515e-05	1.03461e-11	1.85706e-06	3.28562e-06	1.20981e-12	6.35036e-07	0.0107124	0.0386
g__Unclassifieds__Phycisphaerae bacterium SM1_79	8.92891e-07	1.03447e-13	1.85694e-07	6.66578e-06	1.86652e-12	7.88779e-07	0.0106573	0.0386
g__Methyloceanibacters__Methyloceanibacter superfactus	0	0	0	5.85629e-07	2.02765e-14	8.22121e-08	0.0106711	0.0386
g__Methylibiums__Methylibium sp. YR605	4.96999e-05	1.25742e-10	6.4741e-06	1.97428e-06	1.1106e-11	1.92405e-06	0.01085	0.0386
g__Conchiformibiuss__Conchiformibius kuhniae	4.39297e-05	9.98347e-11	5.76873e-06	1.62205e-06	6.73277e-12	1.49808e-06	0.0107812	0.0386
g__Marinomonass__Marinomonas fungiae	6.15515e-05	1.99071e-10	8.14598e-06	2.0935e-06	1.14259e-11	1.95157e-06	0.0107949	0.0386
g__Oblitimonass__Oblitimonas alkaliphila	1.51129e-05	1.31628e-11	2.09466e-06	2.14076e-07	4.57972e-14	1.23555e-07	0.0107674	0.0386
g__Unclassifieds__Gammaproteobacteria bacterium SG8_47	0	0	0	2.19998e-07	2.86144e-15	3.08839e-08	0.0106849	0.0386
g__Unclassifieds__Solemya velum gill symbiont	5.2519e-05	1.05976e-10	5.94352e-06	6.53537e-06	1.97845e-11	2.56804e-06	0.0107399	0.0386
g__Unclassifieds__Proteobacteria bacterium CAG139	0.000178561	1.48143e-09	2.22218e-05	9.57623e-06	2.35895e-10	8.86744e-06	0.0108637	0.0386
g__Unclassifieds__Opitutaceae bacterium TSB47	9.70864e-06	1.96766e-11	2.56103e-06	5.08855e-05	8.19617e-11	5.22691e-06	0.0108362	0.0386
g__Unclassifieds__Verrucomicrobia bacterium TMED60	6.89337e-07	1.84993e-13	2.48323e-07	4.12728e-06	5.18187e-13	4.15607e-07	0.0107537	0.0386
g__Unclassifieds__Ruegeria phage DSS3_P1	0	0	0	1.00989e-05	6.01661e-12	1.41617e-06	0.0106298	0.0386
g__Unclassifieds__Chrysochromulina ericina virus	1.46235e-06	2.53109e-12	9.1853e-07	1.12387e-05	3.19397e-12	1.03182e-06	0.0108225	0.0386
g__Unclassifieds__uncultured archaeon	1.72239e-08	8.89988e-16	1.72239e-08	2.37467e-06	3.3433e-13	3.33831e-07	0.0109199	0.0386351
g__Prevotellas__Prevotella sp. P5_60	8.27224e-05	7.18261e-11	4.89306e-06	4.51888e-05	1.30643e-11	2.08681e-06	0.0109062	0.0386351
g__Dehalogenimonass__Dehalogenimonas alkenigignens	2.2282e-07	5.43861e-14	1.34643e-07	1.59143e-06	5.87034e-14	1.39885e-07	0.0109612	0.0386351
g__Paenibacilluss__Paenibacillus sp. FSL R7_0273	1.12853e-06	4.68233e-14	1.24931e-07	4.97323e-06	8.44837e-13	5.30672e-07	0.0109337	0.0386351
g__Shewanellas__Shewanella loihica	9.73275e-07	5.71647e-14	1.38039e-07	0	0	0	0.0109475	0.0386351
g__Terasakiispiras__Terasakiispira papahanaumokuakeensis	6.51155e-05	2.15576e-10	8.47694e-06	2.84564e-06	1.80355e-11	2.45191e-06	0.0108924	0.0386351
g__Unclassifieds__Bisgaard Taxon 7	6.31798e-05	2.07894e-10	8.32454e-06	2.35586e-06	1.55081e-11	2.27362e-06	0.010975	0.0386351
g__Eubacteriums__Eubacterium sp. 14_2	3.77499e-05	5.20566e-11	4.1656e-06	6.58752e-06	7.03952e-12	1.53183e-06	0.0110577	0.0386686
g__Sporomusas__Sporomusa malonica	3.4686e-06	1.09937e-12	6.05355e-07	8.9047e-06	6.99124e-13	4.82743e-07	0.0110714	0.0386686
g__Myxococcuss__Myxococcus xanthus	4.49655e-07	2.81362e-13	3.06247e-07	3.1584e-06	1.63803e-13	2.33669e-07	0.0110302	0.0386686
g__Unclassifieds__Spirochaetaceae bacterium 4572_59	6.84846e-07	3.24625e-13	3.2895e-07	3.86092e-06	2.8692e-13	3.09257e-07	0.0110026	0.0386686
g__Sugiyamaellas__Sugiyamaella lignohabitans	2.07754e-06	4.24846e-13	3.76318e-07	1.07947e-05	4.18401e-12	1.18096e-06	0.0110164	0.0386686
g__Encephalitozoons__Encephalitozoon hellem	1.41505e-06	7.96146e-13	5.15152e-07	7.56988e-06	1.50767e-12	7.08913e-07	0.0110439	0.0386686
g__Prevotellas__Prevotella nigrescens	0.000155739	5.03526e-10	1.29554e-05	5.28701e-05	1.42235e-10	6.8856e-06	0.0111137	0.0386741
g__Tannerellas__Tannerella sp. 6_1_58FAA_CT1	8.78229e-05	1.23498e-10	6.41609e-06	3.53212e-05	4.66878e-11	3.94494e-06	0.0112788	0.0386741
g__Lewinellas__Lewinella nigricans	5.48378e-06	1.44978e-12	6.9517e-07	1.94793e-05	1.06536e-11	1.88446e-06	0.0112926	0.0386741
g__Unclassifieds__Bacteroidetes bacterium GWB2_41_8	1.07795e-05	5.37211e-12	1.33817e-06	3.42473e-05	2.85145e-11	3.08299e-06	0.0112238	0.0386741
g__Streptococcuss__Streptococcus mutans	1.3656e-06	9.74526e-14	1.80234e-07	5.21546e-08	8.1603e-15	5.21546e-08	0.0111688	0.0386741
g__Cellulosilyticums__Cellulosilyticum ruminicola	2.01427e-05	1.90872e-11	2.52238e-06	1.85969e-06	1.33021e-12	6.65885e-07	0.0111412	0.0386741
g__Acetoanaerobiums__Acetoanaerobium noterae	1.68866e-05	1.46045e-11	2.20639e-06	1.19891e-06	5.524e-13	4.29108e-07	0.0112513	0.0386741
g__Faecalibacteriums__Faecalibacterium sp. An192	1.67155e-05	5.04269e-12	1.29649e-06	7.30288e-06	4.07842e-13	3.6871e-07	0.01121	0.0386741
g__Selenomonass__Selenomonas bovis	0.00650521	2.19224e-06	0.000854838	0.000338774	1.63342e-07	0.00023334	0.0113339	0.0386741
g__Parvimonass__Parvimonas micra	2.08045e-05	2.21489e-11	2.71716e-06	1.52606e-06	7.69274e-13	5.06384e-07	0.0112651	0.0386741
g__Pararhizobiums__Pararhizobium sp. XC0140	7.34179e-06	4.00035e-11	3.65165e-06	4.76953e-05	6.07702e-11	4.50075e-06	0.0113201	0.0386741
g__Duodenibacilluss__Duodenibacillus massiliensis	0.000225589	2.60088e-09	2.94442e-05	1.4129e-05	1.31511e-10	6.62095e-06	0.011155	0.0386741
g__Cystobacters__Cystobacter fuscus	9.74662e-07	6.23783e-13	4.55991e-07	6.25887e-06	1.09253e-12	6.03471e-07	0.0111963	0.0386741
g__Legionellas__Legionella worsleiensis	2.61477e-07	4.88668e-16	1.27628e-08	1.95184e-06	1.75127e-13	2.41611e-07	0.0111825	0.0386741
g__Halomonass__Halomonas elongata	5.89809e-05	1.88235e-10	7.92118e-06	1.96361e-06	1.02339e-11	1.84697e-06	0.0111275	0.0386741
g__Arenimonass__Arenimonas donghaensis	3.92353e-05	8.55626e-11	5.34049e-06	1.16822e-06	4.09419e-12	1.16822e-06	0.0113064	0.0386741
g__Verrucomicrobiums__Verrucomicrobium sp. 3C	3.38084e-06	3.27111e-12	1.04421e-06	1.6389e-05	7.14888e-12	1.54368e-06	0.0112376	0.0386741
g__Neolectas__Neolecta irregularis	4.09393e-06	1.6457e-11	2.34215e-06	2.20126e-05	3.12403e-12	1.02046e-06	0.0111	0.0386741
g__Herbaspirillums__Herbaspirillum sp. B65	1.74917e-05	1.77146e-11	2.42999e-06	3.82719e-07	4.3942e-13	3.82719e-07	0.0113615	0.0387164
g__Vibrios__Vibrio xiamenensis	6.38007e-05	2.25176e-10	8.66364e-06	2.07167e-06	1.12481e-11	1.93633e-06	0.0113753	0.0387164
g__Prevotellas__Prevotella shahii	9.47854e-05	1.38282e-10	6.78924e-06	3.44919e-05	8.76607e-11	5.40557e-06	0.011404	0.038749
g__Synechococcuss__Synechococcus sp. TMED187	3.24451e-06	8.29501e-12	1.66283e-06	2.33293e-05	1.69408e-11	2.37633e-06	0.0114728	0.038749
g__Ammonifexs__Ammonifex degensii	6.08448e-07	2.50109e-13	2.88738e-07	3.24064e-06	1.80698e-13	2.45423e-07	0.0114177	0.038749
g__Delftias__Delftia sp. JD2	8.32376e-07	4.32714e-14	1.20099e-07	0	0	0	0.0114453	0.038749
g__Neisserias__Neisseria arctica	2.86039e-05	4.51336e-11	3.87873e-06	1.00478e-06	2.25744e-12	8.67456e-07	0.0114315	0.038749
g__Plesiomonass__Plesiomonas shigelloides	4.34674e-05	1.0282e-10	5.85433e-06	1.63624e-06	6.73086e-12	1.49787e-06	0.0114865	0.038749
g__Nosemas__Nosema apis	1.41888e-06	1.68942e-12	7.50427e-07	9.82579e-06	2.73158e-12	9.54215e-07	0.011459	0.038749
g__Psychroflexuss__Psychroflexus tropicus	1.39343e-07	1.563e-14	7.21803e-08	4.56515e-06	1.2169e-12	6.36894e-07	0.0115968	0.0387648
g__Lysinibacilluss__Lysinibacillus manganicus	7.58166e-05	3.19475e-10	1.03195e-05	2.56737e-06	1.74256e-11	2.41009e-06	0.0115417	0.0387648
g__Eubacteriums__Eubacterium siraeum CAG80	1.28424e-05	7.34219e-12	1.56442e-06	1.3624e-06	9.19059e-13	5.53492e-07	0.011528	0.0387648
g__Unclassifieds__Lentisphaerae bacterium GWF2_52_8	7.15331e-06	1.30057e-11	2.08212e-06	4.97729e-05	1.01139e-10	5.80629e-06	0.0115692	0.0387648
g__Terasakiellas__Terasakiella pusilla	0	0	0	3.62878e-06	8.28947e-13	5.25657e-07	0.0116105	0.0387648
g__Unclassifieds__Rhodobacteraceae bacterium	3.85702e-05	8.49159e-11	5.32027e-06	1.10111e-06	3.56861e-12	1.09066e-06	0.011638	0.0387648
g__Magnetospirillums__Magnetospirillum gryphiswaldense	0	0	0	1.75601e-05	1.93137e-11	2.5373e-06	0.0115142	0.0387648
g__Desulfotaleas__Desulfotalea sp.	2.39501e-06	2.48099e-13	2.87576e-07	1.51924e-07	6.9243e-14	1.51924e-07	0.0116655	0.0387648
g__Campylobacters__Campylobacter showae	1.27349e-07	3.8844e-16	1.13789e-08	8.30439e-07	3.07808e-14	1.01293e-07	0.0116518	0.0387648
g__Methylovulums__Methylovulum miyakonense	4.25763e-05	8.8856e-11	5.4423e-06	4.66303e-06	1.47297e-12	7.00706e-07	0.011583	0.0387648
g__Kangiellas__Kangiella aquimarina	3.33846e-05	5.42984e-11	4.25435e-06	1.78596e-06	8.3982e-12	1.67314e-06	0.0115555	0.0387648
g__Achromatiums__Achromatium sp. WMS1	8.41087e-08	1.57891e-15	2.29413e-08	1.25034e-06	8.41049e-14	1.67436e-07	0.0116243	0.0387648
g__Methanobacteriums__Methanobacterium formicicum	3.11434e-06	9.49736e-13	5.62653e-07	7.86908e-06	4.91966e-13	4.04955e-07	0.0118043	0.038781
g__Unclassifieds__Thermoplasmatales archaeon ex4484_36	2.69865e-07	5.54037e-14	1.35897e-07	2.6022e-06	2.90078e-13	3.10954e-07	0.011763	0.038781
g__Bacteroidess__Bacteroides sp. D22	1.58005e-05	3.86559e-12	1.13513e-06	6.19283e-06	1.99614e-12	8.15709e-07	0.0117493	0.038781
g__Paludibacters__Paludibacter sp.	1.40857e-06	1.09235e-12	6.03421e-07	1.47761e-05	1.01994e-11	1.84386e-06	0.0116942	0.038781
g__Pedobacters__Pedobacter ginsengisoli	8.55138e-07	4.17897e-13	3.73228e-07	4.67175e-06	5.11925e-13	4.13088e-07	0.0118181	0.038781
g__Oribacteriums__Oribacterium sp. oral taxon 078	0.000334511	4.52866e-09	3.8853e-05	6.36913e-05	1.71733e-10	7.56601e-06	0.0118593	0.038781
g__Unclassifieds__Lachnospiraceae bacterium JC7	0.000401863	5.99699e-09	4.47101e-05	7.66992e-05	7.5631e-10	1.58778e-05	0.0118318	0.038781
g__Pirellulas__Pirellula staleyi	4.78875e-06	3.0378e-12	1.00628e-06	1.18762e-05	1.506e-13	2.24053e-07	0.0117355	0.038781
g__Desulfovibrios__Desulfovibrio gigas	1.99936e-06	4.82516e-14	1.26822e-07	1.54321e-05	1.13991e-11	1.94928e-06	0.0117218	0.038781
g__Unclassifieds__Solemya velesiana gill symbiont	2.36441e-07	1.00154e-13	1.82714e-07	3.75097e-06	6.86111e-13	4.7823e-07	0.0117905	0.038781
g__Unclassifieds__uncultured bacterium r_08	3.88513e-07	9.6003e-15	5.65694e-08	0	0	0	0.0117768	0.038781
g__Ascoideas__Ascoidea rubescens	1.13278e-05	1.01074e-10	5.80444e-06	5.88982e-05	4.34668e-11	3.80643e-06	0.0118456	0.038781
g__Paramicrosporidiums__Paramicrosporidium saccamoebae	7.40525e-06	4.2194e-11	3.75029e-06	5.5264e-05	1.02651e-10	5.84953e-06	0.011708	0.038781
g__Slackias__Slackia piriformis	1.9263e-05	1.60566e-11	2.31348e-06	2.17968e-06	2.73528e-12	9.54861e-07	0.011929	0.0388083
g__Pseudosphingobacteriums__Pseudosphingobacterium domesticum	4.9092e-07	2.82728e-14	9.70787e-08	3.59258e-06	5.89505e-13	4.43285e-07	0.0119015	0.0388083
g__Caloramators__Caloramator proteoclasticus	0	0	0	7.46695e-07	3.5933e-14	1.09442e-07	0.0119565	0.0388083
g__Megasphaeras__Megasphaera micronuciformis	3.02037e-06	5.64154e-13	4.33649e-07	5.18077e-08	3.55324e-15	3.44153e-08	0.0119428	0.0388083
g__Chromobacteriums__Chromobacterium piscinae	2.32675e-05	3.29798e-11	3.31561e-06	4.16913e-07	5.21449e-13	4.16913e-07	0.0118877	0.0388083
g__Moritellas__Moritella sp. PE36	5.02958e-06	1.48564e-12	7.03714e-07	1.41099e-07	5.9727e-14	1.41099e-07	0.0119703	0.0388083
g__Balneatrixs__Balneatrix alpica	4.77046e-05	1.28249e-10	6.53834e-06	1.80564e-06	7.98753e-12	1.63172e-06	0.011984	0.0388083
g__Hanseniasporas__Hanseniaspora uvarum	4.7213e-06	2.58735e-11	2.93675e-06	2.61406e-05	3.66712e-12	1.10561e-06	0.0119153	0.0388083
g__Haladaptatuss__Haladaptatus litoreus	3.13794e-07	3.91846e-14	1.14287e-07	1.4747e-06	4.82612e-14	1.26835e-07	0.0120117	0.0388126
g__Bacteroidess__Bacteroides sp. 2_1_16	1.95101e-06	2.01916e-13	2.59433e-07	8.92816e-08	2.39136e-14	8.92816e-08	0.0120943	0.0388126
g__Prevotellas__Prevotella maculosa	0.000787672	1.38879e-08	6.80389e-05	0.000315834	6.88298e-10	1.5147e-05	0.0121631	0.0388126
g__Mobilibacteriums__Mobilibacterium timonense	0.000165526	1.15533e-09	1.96242e-05	3.04014e-05	4.14988e-11	3.71926e-06	0.0121768	0.0388126
g__Pseudoramibacters__Pseudoramibacter alactolyticus	0.000171952	1.58058e-09	2.29534e-05	1.07399e-05	1.06574e-10	5.96025e-06	0.0120392	0.0388126
g__Blautias__Blautia sp. Marseille_P3201T	1.04685e-05	5.03735e-12	1.29581e-06	1.29934e-06	4.17963e-13	3.73257e-07	0.0120255	0.0388126
g__Butyrivibrios__Butyrivibrio sp. AC2005	4.86995e-05	2.66121e-11	2.97837e-06	2.20551e-05	1.95624e-11	2.55358e-06	0.0120805	0.0388126
g__Unclassifieds__Desulfobacteraceae bacterium IS3	1.21526e-06	1.51652e-13	2.24835e-07	8.64165e-06	3.4461e-12	1.07177e-06	0.0121355	0.0388126
g__Unclassifieds__Desulfobulbaceae bacterium BRH_c16a	4.96105e-06	1.50223e-12	7.07632e-07	1.0338e-07	3.20621e-14	1.0338e-07	0.0120667	0.0388126
g__Aeromonass__Aeromonas sp. RU39B	0.000340041	3.54279e-09	3.43647e-05	7.09611e-05	1.17536e-09	1.97936e-05	0.012108	0.0388126
g__Lacimicrobiums__Lacimicrobium sp. SS2_24	3.354e-05	6.10918e-11	4.51264e-06	1.52706e-06	5.73859e-12	1.38306e-06	0.0121218	0.0388126
g__Paraglaciecolas__Paraglaciecola sp. S66	4.61243e-05	1.16469e-10	6.23081e-06	2.50774e-06	8.38348e-12	1.67167e-06	0.0122043	0.0388126
g__Ferrimonass__Ferrimonas senticii	5.28699e-05	1.5051e-10	7.08307e-06	3.80701e-06	7.66547e-12	1.59849e-06	0.0122181	0.0388126
g__Gilliamellas__Gilliamella apicola	3.22435e-05	1.63344e-11	2.33341e-06	8.95658e-06	1.88824e-11	2.50881e-06	0.012053	0.0388126
g__Psychrobacters__Psychrobacter sp. DAB_AL60	1.00737e-05	6.24975e-12	1.44335e-06	1.96821e-07	1.16215e-13	1.96821e-07	0.0121493	0.0388126
g__Enterocytozoons__Enterocytozoon hepatopenaei	2.10423e-06	2.57973e-12	9.27313e-07	3.72923e-05	7.85987e-11	5.11855e-06	0.0121906	0.0388126
g__Prevotellas__Prevotella corporis	0.000559894	7.56901e-09	5.02295e-05	0.000205645	6.94946e-10	1.522e-05	0.0122458	0.0388466
g__Prevotellas__Prevotella sp. CAG5226	0.000250458	8.19657e-10	1.65293e-05	0.000130938	1.21484e-10	6.36354e-06	0.0122595	0.0388466
g__Streptococcuss__Streptococcus constellatus	6.70106e-07	2.96485e-14	9.94124e-08	0	0	0	0.012287	0.0388466
g__Eisenbergiellas__Eisenbergiella tayi	4.45924e-05	6.66515e-11	4.71351e-06	8.82497e-06	1.78118e-11	2.43665e-06	0.0122733	0.0388466
g__Unclassifieds__Acidobacteriaceae bacterium URHE0068	3.87763e-08	4.51081e-15	3.87763e-08	1.2821e-06	9.8513e-14	1.81212e-07	0.0124126	0.0388902
g__Prevotellas__Prevotella sp. KH2C16	0.00146147	2.13044e-08	8.42702e-05	0.000778328	1.02505e-08	5.84537e-05	0.012564	0.0388902
g__Chryseobacteriums__Chryseobacterium camelliae	1.65497e-06	1.8297e-13	2.46962e-07	0	0	0	0.0124539	0.0388902
g__Sphingobacteriums__Sphingobacterium sp. Ag1	6.20979e-06	3.82905e-13	3.5726e-07	1.55167e-06	1.06472e-12	5.95739e-07	0.0124264	0.0388902
g__Clostridiums__Clostridium tyrobutyricum	1.59748e-05	9.08435e-12	1.74015e-06	3.64815e-06	1.05929e-12	5.9422e-07	0.0124401	0.0388902
g__Unclassifieds__Lachnospiraceae bacterium C7	3.59471e-05	4.64274e-11	3.93393e-06	7.90829e-06	5.61506e-12	1.3681e-06	0.0123438	0.0388902
g__Acetivibrios__Acetivibrio ethanolgignens	6.64668e-05	1.8057e-11	2.45337e-06	2.16877e-05	1.15463e-10	6.20383e-06	0.0123851	0.0388902
g__Mitsuokellas__Mitsuokella multacida	0.000213713	1.71972e-09	2.39425e-05	3.64819e-05	3.5936e-10	1.09447e-05	0.0123301	0.0388902
g__Selenomonass__Selenomonas sp. F0473	5.34459e-05	1.62513e-10	7.36009e-06	2.71442e-06	8.86873e-12	1.71937e-06	0.0123989	0.0388902
g__Unclassifieds__Kiritimatiellaceae bacterium TMED266	4.85744e-06	6.05514e-12	1.4207e-06	2.06875e-05	1.05938e-11	1.87916e-06	0.0123576	0.0388902
g__Unclassifieds__Lentisphaerae bacterium GWF2_38_69	8.08912e-06	3.38158e-12	1.06169e-06	2.17096e-05	9.10256e-12	1.74189e-06	0.0125502	0.0388902
g__Singulisphaeras__Singulisphaera sp. GP187	1.71212e-06	1.98675e-12	8.13788e-07	8.09204e-06	7.2111e-13	4.90275e-07	0.0123713	0.0388902
g__Unclassifieds__Burkholderiales bacterium GJ_E10	2.70681e-06	2.65194e-12	9.40202e-07	9.14337e-06	1.26915e-13	2.05682e-07	0.0124952	0.0388902
g__Anaerobiospirillums__Anaerobiospirillum succiniciproducens	0.000592762	1.19685e-08	6.31626e-05	0.000115386	3.2787e-09	3.3059e-05	0.0124677	0.0388902
g__Algicolas__Algicola sagamiensis	7.3067e-05	2.75675e-10	9.58601e-06	8.06465e-06	7.96429e-12	1.62934e-06	0.0125227	0.0388902
g__Unclassifieds__SAR86 cluster bacterium	5.89274e-05	1.61747e-10	7.34273e-06	4.56329e-06	3.60987e-11	3.46885e-06	0.0124814	0.0388902
g__Unclassifieds__Verrucomicrobia bacterium Tous_C9LFEB	3.13282e-06	5.46641e-12	1.34987e-06	2.2094e-05	1.86822e-11	2.49548e-06	0.0125364	0.0388902
g__Pichias__Pichia membranifaciens	3.58611e-06	1.12687e-11	1.9381e-06	1.83683e-05	3.39662e-12	1.06405e-06	0.0125089	0.0388902
g__Peniophoras__Peniophora sp. CONT	1.55151e-06	1.38871e-12	6.80371e-07	8.07261e-06	1.49188e-12	7.05191e-07	0.0125777	0.0388902
g__Eubacteriums__Eubacterium sp. ER2	4.51386e-06	3.2176e-13	3.27495e-07	1.99261e-06	1.12408e-13	1.9357e-07	0.0127292	0.0389077
g__Lachnoclostridiums__Clostridium bolteae	1.78323e-05	8.94616e-12	1.72686e-06	5.11968e-06	2.03078e-12	8.22756e-07	0.0126467	0.0389077
g__Megasphaeras__Megasphaera sp. ASD88	2.74563e-05	4.8717e-11	4.02976e-06	5.46534e-07	4.95038e-13	4.06218e-07	0.0126742	0.0389077
g__Unclassifieds__Ignavibacteria bacterium 13_1_40CM_2_61_4	2.109e-07	6.30976e-15	4.58612e-08	2.10265e-06	2.37555e-13	2.81398e-07	0.0126879	0.0389077
g__Agrobacteriums__Agrobacterium sp. 33MFTa1.1	5.34969e-07	1.41242e-14	6.86154e-08	3.18496e-08	3.04318e-15	3.18496e-08	0.0126329	0.0389077
g__Unclassifieds__Rhodobacteraceae bacterium PARR1	0	0	0	1.88748e-07	2.4314e-15	2.84687e-08	0.0127155	0.0389077
g__Phaeospirillums__Phaeospirillum fulvum	2.05261e-07	6.91009e-14	1.51768e-07	2.83126e-06	3.99302e-13	3.6483e-07	0.0126604	0.0389077
g__Moraxellas__Moraxella catarrhalis	3.10621e-05	5.96506e-11	4.45909e-06	8.54807e-07	2.19209e-12	8.54807e-07	0.0126054	0.0389077
g__Pseudomonass__Pseudomonas sp. W15Feb9B	6.05704e-07	2.09263e-14	8.3519e-08	2.58663e-08	2.00719e-15	2.58663e-08	0.0127017	0.0389077
g__Vibrios__Vibrio sp. HA2012	5.61667e-05	1.27705e-10	6.52444e-06	8.64292e-06	2.53745e-11	2.90829e-06	0.0126191	0.0389077
g__Unclassifieds__Candidatus Heimdallarchaeota archaeon AB_125	7.20209e-06	3.40687e-11	3.3699e-06	3.38962e-05	1.60718e-11	2.31457e-06	0.0131569	0.0389221
g__Prevotellas__Prevotella pallens	5.8886e-05	2.81972e-11	3.06579e-06	3.30854e-05	1.84106e-11	2.47727e-06	0.0131019	0.0389221
g__Prevotellas__Prevotella sp. HUN102	0.000747387	1.46965e-08	6.99917e-05	0.000270411	1.13118e-09	1.9418e-05	0.0130193	0.0389221
g__Alistipess__Alistipes sp. An31A	3.06828e-05	4.96852e-12	1.28692e-06	4.61732e-05	1.15983e-11	1.96624e-06	0.0129093	0.0389221
g__Unclassifieds__Flavobacteria bacterium BAL38	3.784e-07	2.98649e-14	9.97746e-08	1.0524e-06	1.31553e-15	2.09406e-08	0.0127982	0.0389221
g__Roseiflexuss__Roseiflexus castenholzii	3.56934e-07	2.89042e-14	9.81567e-08	1.13523e-06	1.32121e-14	6.63629e-08	0.0130056	0.0389221
g__Bacilluss__Bacillus subtilis	3.13617e-06	1.62534e-14	7.36057e-08	1.56897e-06	1.56143e-13	2.2814e-07	0.0131294	0.0389221
g__Streptococcuss__Streptococcus ferus	6.44295e-07	1.91452e-14	7.98857e-08	6.76557e-08	3.60626e-15	3.46711e-08	0.0127706	0.0389221
g__Butyrivibrios__Butyrivibrio hungatei	0.000196154	1.18425e-11	1.98683e-06	6.98256e-05	1.0848e-09	1.90158e-05	0.0128257	0.0389221
g__Oribacteriums__Oribacterium sp. WCC10	0.000465352	1.24927e-08	6.45309e-05	3.67512e-05	1.48559e-10	7.03702e-06	0.0128394	0.0389221
g__Unclassifieds__Lachnospiraceae bacterium ND2006	3.12814e-05	3.83174e-11	3.57386e-06	6.30808e-06	4.94837e-12	1.28431e-06	0.0129505	0.0389221
g__Mitsuokellas__Mitsuokella jalaludinii	0.000232236	2.48493e-09	2.87804e-05	3.19212e-05	3.0014e-10	1.00023e-05	0.0129643	0.0389221
g__Megasphaeras__Megasphaera sp. An286	1.19159e-05	1.88927e-12	7.93572e-07	4.3828e-06	2.04694e-12	8.26023e-07	0.0129368	0.0389221
g__Unclassifieds__Firmicutes bacterium CAG56	3.6018e-05	8.20551e-11	5.22989e-06	1.38932e-06	1.28571e-12	6.54653e-07	0.0129918	0.0389221
g__Methylobacteriums__Methylobacterium sp. 13MFTsu3.1M2	1.78506e-06	2.05988e-13	2.62036e-07	4.36572e-08	5.71785e-15	4.36572e-08	0.0130881	0.0389221
g__Salipigers__Salipiger mucosus	1.16097e-05	8.27287e-12	1.66061e-06	3.7639e-07	4.25009e-13	3.7639e-07	0.0128955	0.0389221
g__Unclassifieds__Alphaproteobacteria bacterium TMED89	4.47323e-06	1.73634e-11	2.40578e-06	3.07793e-05	3.12431e-11	3.22713e-06	0.0131431	0.0389221
g__Campylobacters__Campylobacter coli	8.62238e-05	3.3656e-10	1.05918e-05	1.23405e-05	4.36701e-11	3.81533e-06	0.0130468	0.0389221
g__Aeromonass__Aeromonas media	6.18048e-06	1.30934e-12	6.60642e-07	5.42058e-07	8.81481e-13	5.42058e-07	0.0128817	0.0389221
g__Psychromonass__Psychromonas sp. SP041	1.40749e-05	3.64623e-12	1.10246e-06	1.90976e-06	6.6255e-12	1.4861e-06	0.012978	0.0389221
g__Arsukibacteriums__Arsukibacterium sp. MJ3	3.52594e-05	8.18185e-11	5.22234e-06	6.08784e-07	8.92011e-13	5.45286e-07	0.0128532	0.0389221
g__Gynuellas__Gynuella sunshinyii	1.74275e-05	1.50106e-11	2.23686e-06	2.34786e-06	8.61165e-13	5.35775e-07	0.0130744	0.0389221
g__Pseudomonass__Pseudomonas sp. URMO17WK12I12	1.57945e-06	1.70893e-13	2.38672e-07	1.22264e-08	4.48455e-16	1.22264e-08	0.0130606	0.0389221
g__Stenotrophomonass__Stenotrophomonas maltophilia	2.7463e-06	1.82988e-14	7.80999e-08	6.25105e-07	2.89541e-13	3.10667e-07	0.0127569	0.0389221
g__Mycoplasmas__Mycoplasma spumans	4.22325e-07	1.35443e-13	2.1248e-07	2.119e-06	6.19055e-14	1.43649e-07	0.0127844	0.0389221
g__Unclassifieds__Verrucomicrobiae bacterium DG1235	4.63227e-06	4.83386e-12	1.26937e-06	2.61401e-05	2.72327e-11	3.0129e-06	0.012923	0.0389221
g__Tetrapisisporas__Tetrapisispora phaffii	2.15054e-06	3.40427e-12	1.06525e-06	1.73751e-05	1.25157e-11	2.04252e-06	0.0128119	0.0389221
g__Taphrinas__Taphrina deformans	1.13863e-06	6.99734e-13	4.82954e-07	8.67341e-06	3.25449e-12	1.04155e-06	0.0130331	0.0389221
g__Puccinias__Puccinia striiformis	2.28969e-06	1.27511e-12	6.51947e-07	9.90573e-06	2.78953e-12	9.64285e-07	0.0131156	0.0389221
g__Bacilluss__Bacillus massiliogorillae	4.09827e-05	9.75918e-11	5.70356e-06	1.87086e-06	1.05003e-11	1.87086e-06	0.013213	0.0389558
g__Roseburias__Roseburia sp. CAG10041_57	1.0555e-05	5.52817e-13	4.2927e-07	3.81938e-06	2.6552e-12	9.4078e-07	0.0132267	0.0389558
g__Unclassifieds__Gammaproteobacteria bacterium	1.55234e-07	2.03025e-14	8.22648e-08	5.7666e-06	2.20209e-12	8.56756e-07	0.0131992	0.0389558
g__Naumovozymas__Naumovozyma castellii	2.24271e-06	3.41382e-12	1.06674e-06	1.57279e-05	9.39989e-12	1.77011e-06	0.0131855	0.0389558
g__Unclassifieds__Erysipelotrichaceae bacterium 6_1_45	2.26339e-05	3.41344e-11	3.37315e-06	4.8859e-07	7.1616e-13	4.8859e-07	0.0132828	0.0389893
g__Sebaldellas__Sebaldella termitidis	9.81293e-07	4.01751e-13	3.65947e-07	7.55585e-06	2.66629e-12	9.42742e-07	0.013269	0.0389893
g__Desulfococcuss__Desulfococcus sp. 4484_241	1.45898e-06	5.61009e-14	1.36749e-07	3.12268e-07	3.73461e-14	1.11574e-07	0.0132965	0.0389893
g__Leptospiras__Leptospira biflexa	4.48578e-07	1.06417e-13	1.88341e-07	2.45402e-06	1.78598e-13	2.43993e-07	0.0132553	0.0389893
g__Prevotellas__Prevotella albensis	0.00576272	1.92408e-08	8.00849e-05	0.00237667	7.99425e-07	0.000516212	0.0134078	0.038998
g__Prevotellas__Prevotella dentasini	0.000689952	1.61237e-08	7.33113e-05	0.000203104	8.52328e-10	1.68555e-05	0.0134491	0.038998
g__Prevotellas__Prevotella multiformis	0.000199908	1.05269e-09	1.87322e-05	6.72922e-05	2.05254e-10	8.27151e-06	0.0134353	0.038998
g__Niastellas__Niastella vici	6.62336e-06	1.23002e-12	6.40316e-07	1.31202e-06	7.98969e-13	5.16065e-07	0.0134903	0.038998
g__Kordias__Kordia algicida	1.44245e-06	2.47976e-13	2.87504e-07	3.75667e-06	1.33872e-13	2.11244e-07	0.0133803	0.038998
g__Paenibacilluss__Paenibacillus glucanolyticus	8.55112e-07	5.26092e-14	1.32425e-07	0	0	0	0.0135041	0.038998
g__Paenibacilluss__Paenibacillus thiaminolyticus	0	0	0	2.6573e-07	5.03572e-15	4.09704e-08	0.013394	0.038998
g__Clostridiums__Clostridium sp. CAG590	2.05226e-05	6.43263e-12	1.46431e-06	5.77599e-06	9.17076e-12	1.74841e-06	0.0134628	0.038998
g__Unclassifieds__Eubacterium minutum	1.08697e-05	2.17261e-12	8.51002e-07	2.90488e-06	2.36216e-12	8.87349e-07	0.0134215	0.038998
g__Unclassifieds__Lentisphaerae bacterium GWF2_44_16	1.34694e-05	4.79776e-11	3.99906e-06	9.03819e-05	3.77156e-10	1.12124e-05	0.0134766	0.038998
g__Halomonass__Halomonas gudaonensis	1.92216e-05	2.39312e-11	2.82437e-06	5.85371e-07	8.27827e-13	5.25302e-07	0.0133665	0.038998
g__Alkalimonass__Alkalimonas amylolytica	1.03906e-05	6.37726e-12	1.458e-06	4.85097e-07	6.17099e-13	4.53541e-07	0.0133528	0.038998
g__Vibrios__Vibrio rotiferianus	3.87876e-05	7.8785e-11	5.12462e-06	4.0279e-06	7.13463e-12	1.54214e-06	0.0133252	0.038998
g__Unclassifieds__Verrucomicrobiae bacterium Tous_C2TDCM	2.53153e-07	9.91647e-16	1.8181e-08	2.10196e-06	2.4254e-13	2.84335e-07	0.013339	0.038998
g__Proteiniphilums__Proteiniphilum acetatigenes	0.000131035	8.29182e-10	1.66251e-05	2.36174e-05	6.07849e-12	1.42343e-06	0.0135883	0.0390298
g__Selenomonass__Selenomonas sp. oral taxon 920	9.86568e-06	6.39202e-12	1.45968e-06	3.16458e-07	1.96193e-13	2.5573e-07	0.0135607	0.0390298
g__Unclassifieds__Enterobacteriaceae bacterium LSJC7	5.95243e-06	2.36995e-12	8.88809e-07	1.47442e-07	6.52174e-14	1.47442e-07	0.0135745	0.0390298
g__Actinobacilluss__Actinobacillus succinogenes	4.64926e-05	8.16749e-11	5.21776e-06	8.89241e-06	2.03381e-11	2.60372e-06	0.013547	0.0390298
g__Trichophytons__Trichophyton benhamiae	9.25609e-07	4.94886e-13	4.06155e-07	5.03225e-06	7.2119e-13	4.90302e-07	0.0135332	0.0390298
g__Prevotellas__Prevotella sp. oral taxon 317	0.000172227	6.08334e-10	1.424e-05	7.72693e-05	4.56374e-11	3.90032e-06	0.0136168	0.0390622
g__Tidjanibacters__Tidjanibacter massiliensis	7.85994e-07	4.48074e-14	1.22212e-07	0	0	0	0.0136306	0.0390622
g__Oribacteriums__Oribacterium sp. KHPX15	6.86433e-05	1.4856e-10	7.03705e-06	1.62253e-05	5.10594e-11	4.12551e-06	0.0136443	0.0390622
g__Schizosaccharomycess__Schizosaccharomyces japonicus	3.25727e-06	6.87649e-12	1.51399e-06	2.36024e-05	2.32554e-11	2.7842e-06	0.0136581	0.0390622
g__Erythrobacters__Erythrobacter sp. SD_21	6.80735e-07	3.27971e-14	1.04558e-07	1.89491e-06	7.48307e-14	1.57935e-07	0.0136857	0.0390994
g__Bacteroidess__Bacteroides sp. SM23_62	7.6418e-07	2.90465e-13	3.11162e-07	3.70703e-06	3.505e-13	3.41809e-07	0.013838	0.0391155
g__Prevotellas__Prevotella sp. S7 MS 2	0.000100144	5.66842e-10	1.37458e-05	1.04924e-05	2.38583e-11	2.82007e-06	0.0137417	0.0391155
g__Chryseobacteriums__Chryseobacterium scophthalmum	1.41957e-06	1.48756e-13	2.22677e-07	0	0	0	0.0138105	0.0391155
g__Pelodictyons__Pelodictyon luteolum	3.71815e-05	8.82766e-11	5.42453e-06	1.48878e-06	5.52387e-12	1.35694e-06	0.0137692	0.0391155
g__Lactobacilluss__Lactobacillus gallinarum	1.74303e-06	1.36289e-13	2.13142e-07	2.42345e-07	2.93036e-14	9.88326e-08	0.0137554	0.0391155
g__Clostridiums__Clostridium perfringens	0.000204517	2.18172e-09	2.69674e-05	2.57062e-05	1.58233e-10	7.26253e-06	0.0137141	0.0391155
g__Lachnoclostridiums__Lachnoclostridium sp. An196	4.46939e-05	6.76808e-11	4.74977e-06	1.35566e-05	3.80993e-12	1.12693e-06	0.0137829	0.0391155
g__Desulfovibrios__Desulfovibrio fairfieldensis	5.8175e-06	2.20272e-12	8.56878e-07	2.03948e-07	1.24785e-13	2.03948e-07	0.0138242	0.0391155
g__Lamprocystiss__Lamprocystis purpurea	3.63884e-07	6.22007e-14	1.43992e-07	1.33099e-06	6.83264e-15	4.77236e-08	0.0137967	0.0391155
g__Vittaformas__Vittaforma corneae	6.3614e-07	3.07672e-13	3.20246e-07	3.48537e-06	2.87571e-13	3.09608e-07	0.0137279	0.0391155
g__Lachnoclostridiums__Clostridium citroniae	0.000192588	2.30838e-10	8.77188e-06	0.000261054	1.17646e-10	6.26221e-06	0.0138803	0.0391495
g__Unclassifieds__Planctomycetes bacterium GWC2_45_44	8.1636e-07	8.99377e-13	5.47533e-07	7.23142e-06	2.15453e-12	8.47453e-07	0.0138665	0.0391495
g__Tolumonass__Tolumonas auensis	0.00147496	7.55437e-08	0.000158686	0.000321119	2.34849e-08	8.84778e-05	0.013894	0.0391495
g__Natrialbas__Natrialba taiwanensis	7.45396e-07	4.34921e-14	1.20405e-07	0	0	0	0.0145499	0.0391819
g__Thermococcuss__Thermococcus eurythermalis	1.87545e-06	2.78558e-13	3.04717e-07	0	0	0	0.0147573	0.0391819
g__Unclassifieds__Methanomassiliicoccales archaeon RumEn M1	4.11151e-07	9.1559e-14	1.74699e-07	7.31373e-06	3.81738e-12	1.12803e-06	0.0151161	0.0391819
g__Fermentimonass__Fermentimonas caenicola	7.47361e-07	3.68351e-13	3.50405e-07	6.20353e-06	1.90955e-12	7.9782e-07	0.0142326	0.0391819
g__Prevotellas__Prevotella oris	0.000144418	1.30905e-10	6.60568e-06	0.000102856	8.86161e-12	1.71868e-06	0.0149647	0.0391819
g__Prevotellas__Prevotella sp. P6B1	0.0011483	3.52774e-08	0.00010844	0.00191579	9.07483e-09	5.49995e-05	0.0139977	0.0391819
g__Prevotellas__Prevotella sp. tc2_28	0.0182466	1.73783e-05	0.00240682	0.0371569	1.18997e-05	0.00199162	0.0150748	0.0391819
g__Alistipess__Alistipes sp. An116	4.35367e-06	1.43926e-12	6.92643e-07	8.68257e-06	1.3725e-14	6.76387e-08	0.0144261	0.0391819
g__Unclassifieds__Bacteroidia bacterium 44_10	0.000133898	6.6938e-10	1.49374e-05	3.99944e-05	5.21965e-12	1.31905e-06	0.0142188	0.0391819
g__Runellas__Runella zeae	4.26567e-07	9.75381e-14	1.80313e-07	3.66576e-06	7.18215e-13	4.8929e-07	0.0144811	0.0391819
g__Hymenobacters__Hymenobacter sp. CRA2	0	0	0	1.34132e-06	1.43715e-13	2.18872e-07	0.0148399	0.0391819
g__Pontibacters__Pontibacter ummariensis	3.09947e-05	4.76686e-11	3.98617e-06	5.70057e-06	2.03815e-12	8.24247e-07	0.0144674	0.0391819
g__Aquimarinas__Aquimarina megaterium	1.477e-06	8.29336e-14	1.66266e-07	1.33081e-07	5.3132e-14	1.33081e-07	0.0140114	0.0391819
g__Chryseobacteriums__Chryseobacterium oleae	1.24243e-06	1.13615e-13	1.94606e-07	2.80619e-08	2.3624e-15	2.80619e-08	0.01466	0.0391819
g__Tenacibaculums__Tenacibaculum ovolyticum	1.54129e-06	1.8008e-13	2.45003e-07	0	0	0	0.014095	0.0391819
g__Pedobacters__Pedobacter xixiisoli	2.24592e-06	1.70056e-12	7.52897e-07	9.85078e-06	3.06673e-12	1.01106e-06	0.0151986	0.0391819
g__Unclassifieds__Bacteroidetes bacterium RIFCSPHIGHO2_02_FULL_44_7	6.07122e-07	4.38165e-15	3.82171e-08	4.24678e-06	1.07512e-12	5.98644e-07	0.0150335	0.0391819
g__Unclassifieds__Chlamydiales bacterium 38_26	5.12814e-07	7.83664e-14	1.61623e-07	2.64053e-06	2.9461e-13	3.13374e-07	0.0151849	0.0391819
g__Ktedonobacters__Ktedonobacter racemifer	2.95036e-07	5.48203e-14	1.35179e-07	3.28937e-06	6.57452e-13	4.68135e-07	0.0147986	0.0391819
g__Unclassifieds__Elusimicrobia bacterium RIFOXYA2_FULL_39_19	1.42444e-06	8.67994e-13	5.37895e-07	9.78357e-06	4.84831e-12	1.27126e-06	0.015061	0.0391819
g__Bacilluss__Bacillus pumilus	5.5511e-06	8.30819e-13	5.26251e-07	1.17495e-06	6.34804e-13	4.60001e-07	0.0142463	0.0391819
g__Lysinibacilluss__Lysinibacillus macroides	4.65568e-06	9.07505e-13	5.50002e-07	1.18631e-06	4.50641e-14	1.22562e-07	0.0147436	0.0391819
g__Lactobacilluss__Lactobacillus paracollinoides	3.92947e-07	9.72655e-14	1.80061e-07	2.33063e-06	1.90648e-13	2.5209e-07	0.0142876	0.0391819
g__Streptococcuss__Streptococcus equinus	1.4332e-05	5.66782e-12	1.37451e-06	3.04615e-06	4.4296e-12	1.21513e-06	0.0147711	0.0391819
g__Clostridiums__Clostridium chromiireducens	1.41841e-06	7.31034e-13	4.93637e-07	6.36302e-06	1.28436e-12	6.5431e-07	0.0152124	0.0391819
g__Clostridiums__Clostridium sp. ATCC 29733	1.04279e-06	7.18913e-14	1.54802e-07	5.2957e-08	8.41332e-15	5.2957e-08	0.0150886	0.0391819
g__Clostridiums__Clostridium sp. C105KSO14	8.11374e-05	1.72024e-10	7.5724e-06	9.97984e-06	2.10011e-10	8.36682e-06	0.0140389	0.0391819
g__Clostridiums__Clostridium sp. CAG127	2.58172e-05	4.11456e-11	3.7034e-06	2.37386e-06	1.52442e-12	7.12839e-07	0.0144398	0.0391819
g__Clostridiums__Clostridium sp. Marseille_P2538	4.32225e-05	1.27378e-10	6.51607e-06	1.5822e-06	6.97507e-12	1.5248e-06	0.0144123	0.0391819
g__Lutisporas__Lutispora thermophila	7.59448e-06	1.74185e-12	7.61982e-07	2.84313e-06	1.033e-13	1.85562e-07	0.0150473	0.0391819
g__Unclassifieds__Eubacterium infirmum	1.24388e-05	5.66141e-12	1.37373e-06	3.96992e-06	1.53854e-13	2.26461e-07	0.0149922	0.0391819
g__Eubacteriums__Eubacterium plexicaudatum	6.00428e-05	3.39725e-11	3.36514e-06	2.68156e-05	4.98751e-11	4.07738e-06	0.0141225	0.0391819
g__Eubacteriums__Eubacterium sp. CAG603	6.6513e-05	2.18368e-10	8.53167e-06	6.12553e-06	6.56097e-11	4.67653e-06	0.0144949	0.0391819
g__Anaerocolumnas__Anaerocolumna xylanovorans	1.17465e-05	4.96203e-15	4.06695e-08	5.33148e-06	3.22005e-12	1.03603e-06	0.0145637	0.0391819
g__Blautias__Ruminococcus torques	4.01452e-05	5.80435e-11	4.39862e-06	9.49954e-06	1.65422e-11	2.34821e-06	0.0147848	0.0391819
g__Butyrivibrios__Butyrivibrio sp. MC2021	3.22223e-05	2.59441e-11	2.94075e-06	9.83874e-06	1.34587e-11	2.11807e-06	0.0146462	0.0391819
g__Lachnoclostridiums__Clostridium aminophilum	0.000304982	4.73294e-09	3.97196e-05	5.03303e-05	2.73918e-10	9.55541e-06	0.014371	0.0391819
g__Oscillibacters__Oscillibacter sp. 1_3	5.06807e-05	4.30388e-11	3.78765e-06	2.49984e-05	1.00913e-11	1.83406e-06	0.0149097	0.0391819
g__Dehalobacters__Dehalobacter sp. FTH1	1.0841e-05	6.61604e-12	1.48504e-06	1.11389e-06	5.95605e-13	4.45573e-07	0.0141638	0.0391819
g__Desulfosporosinuss__Desulfosporosinus acidiphilus	3.70674e-05	8.61959e-11	5.36022e-06	1.81593e-06	9.89281e-12	1.81593e-06	0.0143986	0.0391819
g__Criibacteriums__Criibacterium bergeronii	8.4609e-06	2.60571e-12	9.31971e-07	2.48641e-06	1.01865e-13	1.84269e-07	0.0141088	0.0391819
g__Agathobaculums__Agathobaculum desmolans	8.12601e-06	2.34596e-12	8.843e-07	1.33165e-06	1.24931e-12	6.45318e-07	0.0145086	0.0391819
g__Anaeromassilibacilluss__Anaeromassilibacillus sp. An172	2.9237e-05	2.62374e-12	9.35189e-07	1.82408e-05	6.80609e-12	1.50622e-06	0.0145224	0.0391819
g__Ruminiclostridiums__Clostridium josui	3.80891e-06	1.45872e-12	6.97308e-07	9.00189e-06	6.56211e-13	4.67693e-07	0.0146049	0.0391819
g__Unclassifieds__Clostridiales bacterium 45_37	5.12912e-05	1.66346e-10	7.44638e-06	3.4824e-06	1.80503e-11	2.45291e-06	0.0149372	0.0391819
g__Halothermothrixs__Halothermothrix orenii	5.68581e-07	4.19284e-13	3.73847e-07	3.22015e-06	1.34396e-13	2.11657e-07	0.0146737	0.0391819
g__Unclassifieds__Erysipelotrichaceae bacterium 3_1_53	8.84149e-07	3.19914e-13	3.26555e-07	4.95889e-06	1.00087e-12	5.77601e-07	0.0148124	0.0391819
g__Mitsuokellas__Mitsuokella sp. oral taxon 131	9.1525e-05	5.22214e-10	1.31936e-05	5.68249e-06	3.14e-11	3.23522e-06	0.0139701	0.0391819
g__Dendrosporobacters__Dendrosporobacter quercicolus	9.66262e-06	5.63646e-12	1.3707e-06	8.34459e-07	3.87681e-13	3.59481e-07	0.0143848	0.0391819
g__Megasphaeras__uncultured Megasphaera sp.	7.80951e-07	4.1209e-14	1.17202e-07	3.19633e-08	3.06496e-15	3.19633e-08	0.0147013	0.0391819
g__Tissierellas__Tissierella praeacuta	2.88222e-07	1.31837e-14	6.62915e-08	1.4037e-06	8.23535e-14	1.65684e-07	0.0143289	0.0391819
g__Unclassifieds__Ignavibacteriales bacterium CG_4_9_14_3_um_filter_34_10	1.60876e-06	8.19532e-14	1.65281e-07	4.90896e-06	7.76978e-13	5.08913e-07	0.0146875	0.0391819
g__Kiritimatiellas__Kiritimatiella glycovorans	3.13905e-05	8.55206e-11	5.33918e-06	9.72742e-05	2.46291e-10	9.06073e-06	0.0141913	0.0391819
g__Unclassifieds__Phycisphaerae bacterium ST_NAGAB_D1	1.31318e-05	7.70669e-11	5.06843e-06	5.29874e-05	4.39125e-11	3.8259e-06	0.0141363	0.0391819
g__Unclassifieds__Planctomycetes bacterium GWF2_42_9	2.19032e-06	7.31332e-13	4.93738e-07	9.17227e-06	3.09762e-12	1.01614e-06	0.0146187	0.0391819
g__Unclassifieds__Bradyrhizobiaceae bacterium PARB1	2.0968e-05	2.72974e-11	3.01648e-06	1.02417e-06	3.14677e-12	1.02417e-06	0.0142601	0.0391819
g__Octadecabacters__Octadecabacter arcticus	3.46653e-08	3.60506e-15	3.46653e-08	5.50269e-07	1.66484e-14	7.44948e-08	0.01415	0.0391819
g__Ruegerias__Ruegeria atlantica	1.47483e-06	1.72165e-13	2.39559e-07	1.69502e-08	8.61932e-16	1.69502e-08	0.015006	0.0391819
g__Bordetellas__Bordetella bronchiseptica	6.20041e-07	2.94349e-14	9.90536e-08	0	0	0	0.0142739	0.0391819
g__Bergeriellas__Bergeriella denitrificans	5.93235e-05	2.42248e-10	8.98606e-06	2.59239e-06	1.71041e-11	2.38775e-06	0.0149234	0.0391819
g__Candidatus Magnetomorums__Candidatus Magnetomorum sp. HK_1	3.18649e-06	3.71401e-12	1.11266e-06	1.05643e-05	5.52082e-13	4.28984e-07	0.0145912	0.0391819
g__Desulfuromusas__Desulfuromusa kysingii	1.94774e-06	8.4875e-14	1.68201e-07	2.21727e-07	1.47489e-13	2.21727e-07	0.0145362	0.0391819
g__Campylobacters__Campylobacter jejuni	1.47683e-06	2.03179e-13	2.60243e-07	3.43826e-06	1.12945e-13	1.94032e-07	0.0151573	0.0391819
g__Campylobacters__Campylobacter sputorum	9.90608e-07	5.98375e-14	1.4123e-07	7.41635e-08	4.68568e-15	3.95208e-08	0.0143427	0.0391819
g__Tolumonass__Tolumonas lignilytica	0.00139007	6.51942e-08	0.000147416	0.000340788	2.39097e-08	8.92743e-05	0.0149785	0.0391819
g__Pseudoalteromonass__Pseudoalteromonas sp. P1_9	9.8026e-06	6.85033e-12	1.51111e-06	3.19633e-07	3.06496e-13	3.19633e-07	0.0148261	0.0391819
g__Marinimicrobiums__Marinimicrobium agarilyticum	6.26173e-07	2.79284e-14	9.64857e-08	2.48603e-08	1.85411e-15	2.48603e-08	0.0151711	0.0391819
g__Alcanivoraxs__Alcanivorax nanhaiticus	2.06463e-06	3.15796e-13	3.24446e-07	2.85934e-08	2.45274e-15	2.85934e-08	0.0143151	0.0391819
g__Endozoicomonass__Endozoicomonas ascidiicola	1.54219e-07	1.04061e-14	5.88956e-08	1.01662e-06	4.52105e-14	1.22761e-07	0.0139252	0.0391819
g__Chromohalobacters__Chromohalobacter japonicus	7.19616e-06	2.81242e-12	9.68232e-07	7.1979e-07	6.2918e-13	4.57959e-07	0.0151298	0.0391819
g__Marinobacteriums__Marinobacterium litorale	4.95726e-07	9.25888e-14	1.75678e-07	2.67329e-06	2.64008e-13	2.96653e-07	0.0139839	0.0391819
g__Vibrios__Vibrio breoganii	3.69371e-05	4.62061e-11	3.92454e-06	7.99937e-06	1.88523e-11	2.50681e-06	0.0144536	0.0391819
g__Xanthomonass__Xanthomonas citri	5.71666e-06	1.27085e-12	6.50857e-07	1.49618e-06	1.28889e-13	2.07275e-07	0.0146325	0.0391819
g__Sphaerochaetas__Sphaerochaeta globosa	1.15113e-05	5.45104e-12	1.34797e-06	2.73093e-05	1.33803e-11	2.1119e-06	0.0140527	0.0391819
g__Unclassifieds__Spirochaetes bacterium RBG_13_68_11	3.57492e-07	1.36417e-13	2.13242e-07	1.7193e-06	1.03353e-14	5.86951e-08	0.0147298	0.0391819
g__Unclassifieds__Spirochaetes bacterium RBG_16_49_21	1.54522e-06	5.09295e-14	1.30294e-07	4.81358e-06	8.08192e-13	5.19035e-07	0.0148822	0.0391819
g__Unclassifieds__Verrucomicrobiales bacterium VVV1	2.84639e-06	1.87581e-12	7.90739e-07	9.75058e-06	1.71918e-12	7.57007e-07	0.0140252	0.0391819
g__Verrucomicrobiums__Verrucomicrobium spinosum	1.76444e-06	1.45608e-12	6.96678e-07	9.33213e-06	2.92526e-12	9.87464e-07	0.0142051	0.0391819
g__Byssochlamyss__Byssochlamys spectabilis	5.52953e-07	1.87724e-13	2.50149e-07	2.27198e-06	5.48775e-14	1.3525e-07	0.0151436	0.0391819
g__Paracoccidioidess__Paracoccidioides lutzii	6.33363e-07	2.87672e-13	3.09662e-07	3.42156e-06	3.45761e-13	3.3949e-07	0.0150198	0.0391819
g__Erysiphes__Erysiphe necator	1.00801e-06	1.1825e-12	6.27828e-07	6.92684e-06	1.44467e-12	6.93942e-07	0.013939	0.0391819
g__Arthrobotryss__Arthrobotrys oligospora	3.62087e-06	7.50272e-12	1.58143e-06	1.88182e-05	1.01363e-11	1.83815e-06	0.0141775	0.0391819
g__Pneumocystiss__Pneumocystis murina	2.33538e-06	3.26346e-12	1.04299e-06	1.42497e-05	7.62577e-12	1.59434e-06	0.0143014	0.0391819
g__Millerozymas__Millerozyma farinosa	1.59626e-06	1.53681e-12	7.1573e-07	1.03178e-05	4.20347e-12	1.18371e-06	0.0140665	0.0391819
g__Schizosaccharomycess__Schizosaccharomyces cryophilus	3.84589e-06	1.43769e-11	2.18913e-06	2.03915e-05	7.53528e-12	1.58485e-06	0.0148536	0.0391819
g__Scedosporiums__Scedosporium apiospermum	3.37108e-06	5.64151e-12	1.37131e-06	1.73408e-05	9.65336e-12	1.79382e-06	0.0145774	0.0391819
g__Gloeophyllums__Gloeophyllum trabeum	1.67992e-06	1.05331e-12	5.92539e-07	9.0856e-06	3.3783e-12	1.06118e-06	0.014951	0.0391819
g__Schizoporas__Schizopora paradoxa	1.64706e-06	1.51604e-12	7.10877e-07	6.52977e-06	4.03647e-13	3.66809e-07	0.0148959	0.0391819
g__Rhodotorulas__Rhodotorula toruloides	8.73707e-07	6.67284e-13	4.71623e-07	4.18434e-06	2.31897e-13	2.78027e-07	0.0151023	0.0391819
g__Odoribacters__Odoribacter splanchnicus	8.14539e-05	1.6905e-10	7.50667e-06	3.4827e-05	1.10265e-11	1.91716e-06	0.0152544	0.0392401
g__Candidatus Cloacimonass__Candidatus Cloacimonas sp. 4484_140	5.17826e-08	4.1209e-15	3.70625e-08	2.76152e-06	6.08897e-13	4.50517e-07	0.0153094	0.0392401
g__Paenibacilluss__Paenibacillus sp. NFR01	5.18928e-07	1.17328e-14	6.25373e-08	1.06123e-07	2.49061e-15	2.88132e-08	0.0152819	0.0392401
g__Salinimonass__Salinimonas chungwhensis	2.60707e-06	8.76685e-13	5.40581e-07	1.15205e-05	5.75486e-12	1.38502e-06	0.0152957	0.0392401
g__Beggiatoas__Beggiatoa alba	3.96575e-05	7.167e-11	4.88774e-06	7.60799e-06	1.40923e-11	2.16735e-06	0.0153232	0.0392401
g__Talaromycess__Talaromyces marneffei	7.59948e-07	4.03697e-13	3.66832e-07	4.26752e-06	6.16572e-13	4.53348e-07	0.0152681	0.0392401
g__Prevotellas__Prevotella sp. CAG255	0.000184174	6.0978e-10	1.42569e-05	9.28501e-05	9.6846e-11	5.68173e-06	0.0154103	0.0393122
g__Rhodobacters__Rhodobacter sphaeroides	3.62841e-06	9.63565e-13	5.66735e-07	1.45107e-07	6.3168e-14	1.45107e-07	0.0153828	0.0393122
g__Pseudoalteromonass__Pseudoalteromonas ulvae	6.92689e-05	2.87513e-10	9.78968e-06	8.78928e-06	2.1111e-11	2.65273e-06	0.015369	0.0393122
g__Vibrios__Vibrio palustris	2.81192e-06	6.24863e-13	4.56385e-07	6.65902e-08	1.33028e-14	6.65902e-08	0.0153965	0.0393122
g__Lewinellas__Lewinella cohaerens	8.41891e-07	1.23046e-13	2.02523e-07	3.25166e-06	3.71684e-13	3.51987e-07	0.0154965	0.0393415
g__Acetobacteriums__Acetobacterium sp. MES1	1.18265e-06	5.78134e-14	1.38821e-07	2.22755e-07	2.03731e-14	8.24077e-08	0.0154415	0.0393415
g__Selenomonass__Selenomonas flueggei	7.49121e-06	8.67737e-13	5.37816e-07	2.75532e-06	1.0408e-12	5.89011e-07	0.015469	0.0393415
g__Unclassifieds__Firmicutes bacterium ZCTH02_B6	3.34135e-07	1.58129e-13	2.29586e-07	3.00105e-06	4.48032e-13	3.86451e-07	0.0155102	0.0393415
g__Acetobacters__Acetobacter sp. CAG977	5.23409e-05	1.48542e-10	7.03663e-06	9.95183e-06	4.49543e-12	1.22412e-06	0.0154827	0.0393415
g__Lebetimonass__Lebetimonas natsushimae	0	0	0	3.24562e-07	8.94302e-15	5.45986e-08	0.0154552	0.0393415
g__Prevotellas__Prevotella sp. P5_125	8.55864e-05	1.79219e-11	2.44417e-06	6.68134e-05	1.21416e-11	2.01176e-06	0.0155389	0.0393693
g__Unclassifieds__Candidatus Marinimicrobia bacterium CG08_land_8_20_14_0_20_45_22	3.17689e-06	1.46205e-12	6.98104e-07	8.1318e-06	6.35308e-13	4.60184e-07	0.0155802	0.0393693
g__Trichococcuss__Trichococcus pasteurii	7.84372e-07	5.25298e-14	1.32325e-07	0	0	0	0.0155665	0.0393693
g__Vibrios__Vibrio brasiliensis	5.88247e-06	1.31626e-12	6.62384e-07	5.96648e-07	1.06797e-12	5.96648e-07	0.0155527	0.0393693
g__Polaribacters__Polaribacter vadi	6.16568e-07	2.69634e-13	2.99797e-07	3.04662e-06	2.37196e-13	2.81185e-07	0.0156354	0.0393918
g__Megamonass__Megamonas hypermegale	4.85104e-05	1.19008e-10	6.29837e-06	8.99664e-06	1.45583e-11	2.2029e-06	0.0156079	0.0393918
g__Psychrobacters__Psychrobacter lutiphocae	0	0	0	1.26802e-07	1.38246e-15	2.14667e-08	0.0156492	0.0393918
g__Terrimicrobiums__Terrimicrobium sacchariphilum	1.27347e-06	9.93434e-13	5.75452e-07	6.64816e-06	1.49466e-12	7.05847e-07	0.0156629	0.0393918
g__Hokoviruss__Hokovirus HKV1	5.90869e-06	2.44613e-11	2.85548e-06	3.12352e-05	3.05023e-11	3.18864e-06	0.0156216	0.0393918
g__Bacilluss__Bacillus sp. FJAT_44921	1.47754e-08	6.54936e-16	1.47754e-08	6.48602e-07	3.40815e-14	1.06586e-07	0.015689	0.0394176
g__Devosias__Devosia sp. S37	2.58949e-07	8.45454e-15	5.30865e-08	1.79151e-06	1.94839e-13	2.54846e-07	0.0157027	0.0394176
g__Mycobacteriums__Mycobacterium abscessus	7.90031e-05	4.04228e-10	1.16079e-05	8.69571e-06	2.70643e-11	3.00357e-06	0.0157614	0.0394256
g__Nodosilineas__Nodosilinea nodulosa	2.87978e-08	6.34107e-16	1.45385e-08	1.02009e-06	8.51549e-14	1.68478e-07	0.0157889	0.0394256
g__Bacilluss__Bacillus coagulans	2.20656e-05	4.92655e-12	1.28148e-06	9.71584e-06	8.41348e-12	1.67466e-06	0.0158165	0.0394256
g__Lactobacilluss__Lactobacillus brevis	2.10477e-06	2.07124e-13	2.62757e-07	3.5865e-07	6.08719e-14	1.42445e-07	0.015899	0.0394256
g__Eubacteriums__Eubacterium pyruvativorans	0.000145094	1.3798e-09	2.14461e-05	1.89209e-05	1.85676e-11	2.48781e-06	0.0158577	0.0394256
g__Unclassifieds__Clostridiales bacterium VE202_15	0.000105054	8.2599e-10	1.65931e-05	6.46928e-06	2.83169e-11	3.07229e-06	0.0159128	0.0394256
g__Unclassifieds__butyrate_producing bacterium SM4_1	1.01278e-05	1.32253e-12	6.63962e-07	3.21262e-06	2.84462e-12	9.7376e-07	0.0157477	0.0394256
g__Rubritepidas__Rubritepida flocculans	7.38282e-08	1.20225e-15	2.00187e-08	5.59747e-07	1.93051e-14	8.02186e-08	0.0157339	0.0394256
g__Acidovoraxs__Acidovorax sp. 69	8.02805e-06	2.73668e-12	9.55106e-07	8.30169e-07	1.81507e-12	7.77832e-07	0.0158852	0.0394256
g__Unclassifieds__Desulfobacteraceae bacterium 4572_187	2.94817e-07	1.0236e-13	1.84716e-07	1.86628e-06	1.13336e-13	1.94367e-07	0.0158027	0.0394256
g__Desulfovibrios__Desulfovibrio sp. An276	0.000127962	5.26916e-10	1.32529e-05	3.41496e-05	2.44315e-10	9.02432e-06	0.0158302	0.0394256
g__Unclassifieds__Alteromonadaceae bacterium XY_R5	4.82299e-05	6.58784e-11	4.68609e-06	1.24885e-05	4.56003e-11	3.89873e-06	0.0157752	0.0394256
g__Unclassifieds__Gammaproteobacteria bacterium RBG_16_57_12	2.40371e-07	1.54439e-14	7.17493e-08	1.20217e-06	6.57348e-14	1.48026e-07	0.015844	0.0394256
g__Unclassifieds__Verrucomicrobiae bacterium Tous_C4TDCM	3.45579e-06	1.458e-12	6.97136e-07	9.91542e-06	2.20779e-12	8.57864e-07	0.0158715	0.0394256
g__Unclassifieds__Prevotellaceae bacterium MN60	0.00374759	1.10259e-06	0.000606241	0.0073283	3.8517e-08	0.000113309	0.0160101	0.0394319
g__Capnocytophagas__Capnocytophaga stomatis	2.52036e-06	5.59954e-13	4.32032e-07	5.69166e-06	3.39525e-13	3.36415e-07	0.0160514	0.0394319
g__Unclassifieds__Elusimicrobia bacterium CG_4_10_14_0_2_um_filter_63_34	6.75366e-07	4.27845e-14	1.19421e-07	4.80144e-06	1.4711e-12	7.00262e-07	0.0159963	0.0394319
g__Eubacteriums__Eubacterium sp. CAG248	3.37422e-05	3.43949e-11	3.386e-06	9.43935e-06	1.83915e-11	2.47598e-06	0.0160376	0.0394319
g__Eubacteriums__Eubacterium sp. CAG252	2.61078e-05	7.76917e-12	1.60926e-06	7.90118e-06	2.19669e-11	2.70598e-06	0.0160651	0.0394319
g__Blautias__Blautia sp. An81	1.85124e-05	2.03858e-11	2.60677e-06	2.4995e-06	2.43601e-12	9.01112e-07	0.0160239	0.0394319
g__Gemmigers__Gemmiger formicilis	7.7593e-06	2.42948e-12	8.99905e-07	2.15987e-06	3.41175e-13	3.37231e-07	0.0159688	0.0394319
g__Unclassifieds__Clostridia bacterium UC5.1_1E11	2.83866e-06	5.00035e-13	4.08263e-07	4.65573e-07	7.61009e-15	5.03656e-08	0.0160927	0.0394319
g__Holdemanias__Holdemania massiliensis	2.07311e-06	4.2167e-13	3.74909e-07	7.29914e-06	2.02893e-12	8.22381e-07	0.0160789	0.0394319
g__Unclassifieds__Lentisphaerae bacterium RIFOXYC12_FULL_60_16	1.11603e-05	4.7349e-11	3.97278e-06	4.44372e-05	5.08379e-11	4.11655e-06	0.0159826	0.0394319
g__Myxococcuss__Myxococcus fulvus	2.16045e-07	1.17623e-14	6.26159e-08	2.00941e-06	2.72299e-13	3.01274e-07	0.0159551	0.0394319
g__Helicobacters__Helicobacter mustelae	8.68152e-07	4.61538e-13	3.92232e-07	4.06618e-06	4.41172e-13	3.8348e-07	0.0159413	0.0394319
g__Unclassifieds__Candidatus Odinarchaeota archaeon LCB_4	2.92345e-07	1.35304e-13	2.12371e-07	1.77676e-06	6.46993e-14	1.46855e-07	0.0161478	0.0394484
g__Curtobacteriums__Curtobacterium oceanosedimentum	1.74105e-06	2.59774e-13	2.94264e-07	3.42639e-08	3.52204e-15	3.42639e-08	0.0161203	0.0394484
g__Prevotellas__Prevotella sp. Sc00044	6.05863e-05	6.89228e-11	4.79315e-06	9.55158e-05	4.1536e-11	3.72093e-06	0.0161341	0.0394484
g__Unclassifieds__Sphingobacteriales bacterium UTBCD1	1.6748e-06	5.28922e-13	4.1989e-07	5.37695e-06	7.17382e-13	4.89006e-07	0.0162029	0.0394484
g__Unclassifieds__Bacteroidetes bacterium GWF2_35_48	4.34958e-08	5.67565e-15	4.34958e-08	3.85043e-06	1.31105e-12	6.61073e-07	0.0161754	0.0394484
g__Unclassifieds__Planctomycetes bacterium GWF2_41_51	2.20808e-06	4.19028e-13	3.73733e-07	8.04432e-06	2.67398e-12	9.44101e-07	0.0161616	0.0394484
g__Lawsonias__Lawsonia intracellularis	1.19869e-05	9.07257e-12	1.73902e-06	1.24037e-06	1.42253e-12	6.88606e-07	0.0161891	0.0394484
g__Flavobacteriums__Flavobacterium reichenbachii	6.4476e-07	1.72578e-13	2.39845e-07	6.17002e-06	2.6135e-12	9.33364e-07	0.0162305	0.0394697
g__Butyrivibrios__Butyrivibrio sp. CAG318	1.79815e-05	4.94695e-12	1.28413e-06	9.88281e-06	1.05917e-12	5.94185e-07	0.0162581	0.0394697
g__Ethanoligenenss__Ethanoligenens harbinense	7.04762e-06	1.90279e-12	7.96406e-07	1.78018e-06	6.40984e-13	4.62235e-07	0.0162718	0.0394697
g__Unclassifieds__Ignavibacteria bacterium RBG_13_36_8	6.81406e-07	2.39723e-13	2.8268e-07	2.50377e-06	6.48068e-14	1.46977e-07	0.0162856	0.0394697
g__Haemophiluss__Haemophilus parainfluenzae	6.66373e-05	1.43179e-10	6.90842e-06	1.82253e-05	7.11363e-11	4.86951e-06	0.0162443	0.0394697
g__Odoribacters__Odoribacter laneus	4.88881e-05	8.17677e-11	5.22072e-06	1.80946e-05	5.52995e-12	1.35769e-06	0.0163167	0.0394743
g__Prevotellas__Prevotella sp. MA2016	0.00276436	4.10832e-07	0.00037006	0.00498924	4.85135e-08	0.000127166	0.0164543	0.0394743
g__Prevotellas__Prevotella sp. ne3005	0.0216405	3.90548e-05	0.00360808	0.0449686	1.11563e-05	0.00192841	0.0163718	0.0394743
g__Unclassifieds__Bacteroidetes bacterium RIFOXYA12_FULL_40_10	6.02136e-08	1.0877e-14	6.02136e-08	1.10137e-06	8.91206e-14	1.72357e-07	0.016358	0.0394743
g__Unclassifieds__Candidatus Melainabacteria bacterium GWF2_37_15	1.172e-05	4.41085e-12	1.21255e-06	2.51088e-06	3.48125e-12	1.07723e-06	0.0164681	0.0394743
g__Eremococcuss__Eremococcus coleocola	7.3844e-06	6.67899e-13	4.7184e-07	3.60773e-06	6.61804e-13	4.69682e-07	0.0164956	0.0394743
g__Planctopiruss__Planctopirus sp. JC280	1.71317e-06	6.67976e-13	4.71867e-07	4.65756e-06	1.32246e-13	2.09957e-07	0.0163855	0.0394743
g__Phyllobacteriums__Phyllobacterium sp. OV277	1.14167e-06	1.13632e-13	1.94621e-07	2.40908e-08	1.7411e-15	2.40908e-08	0.0163993	0.0394743
g__Chitinibacters__Chitinibacter sp. ZOR0017	1.31028e-06	1.54719e-13	2.27097e-07	1.81536e-08	9.8866e-16	1.81536e-08	0.0165094	0.0394743
g__Myxococcuss__Myxococcus stipitatus	2.49045e-07	2.67781e-14	9.44777e-08	1.63699e-06	1.52517e-13	2.25475e-07	0.0164819	0.0394743
g__Ignatzschinerias__Ignatzschineria larvae	1.7686e-05	2.32017e-11	2.78099e-06	1.3105e-06	1.52341e-12	7.12604e-07	0.0163305	0.0394743
g__Unclassifieds__uncultured bacterium Contig1772	2.71089e-06	6.27619e-13	4.57391e-07	7.50816e-08	1.69117e-14	7.50816e-08	0.0164406	0.0394743
g__Prosthecobacters__Prosthecobacter debontii	1.29548e-06	9.28605e-13	5.56359e-07	9.81621e-06	5.80596e-12	1.39116e-06	0.0164268	0.0394743
g__Candidas__Candida orthopsilosis	5.49422e-07	2.10345e-13	2.64793e-07	3.36759e-06	5.2214e-13	4.17189e-07	0.0163443	0.0394743
g__Naematelias__Naematelia encephala	2.2197e-06	3.89525e-12	1.13948e-06	1.88119e-05	2.15564e-11	2.68057e-06	0.0164131	0.0394743
g__Chitinophagas__Chitinophaga niabensis	9.70581e-07	3.92906e-13	3.61896e-07	4.01678e-06	4.75074e-13	3.97942e-07	0.0165691	0.0395437
g__Blautias__uncultured Blautia sp.	7.50864e-05	2.50732e-10	9.14206e-06	2.10602e-05	2.20801e-11	2.71294e-06	0.0165553	0.0395437
g__Paraburkholderias__Paraburkholderia fungorum	7.25242e-07	1.07825e-14	5.99515e-08	1.29553e-07	2.24096e-14	8.64284e-08	0.0165828	0.0395437
g__Methanobrevibacters__Methanobrevibacter filiformis	8.0044e-06	2.91302e-12	9.85397e-07	1.84477e-06	6.5532e-13	4.67376e-07	0.0166528	0.039564
g__Prevotellas__Prevotella sp. CAG732	0.00116228	2.21961e-08	8.60157e-05	0.000635012	3.91989e-09	3.61473e-05	0.0166253	0.039564
g__Chryseobacteriums__Chryseobacterium sp. YR460	2.50536e-06	2.4587e-13	2.86281e-07	3.32873e-07	1.98327e-13	2.57117e-07	0.0166803	0.039564
g__Planktothrixs__Planktothrix sp. PCC 11201	2.0408e-07	2.97678e-16	9.96122e-09	1.06662e-06	6.96943e-14	1.52419e-07	0.0166666	0.039564
g__Unclassifieds__filamentous cyanobacterium ESFC_1	1.0407e-06	2.45556e-13	2.86098e-07	3.19272e-06	1.88944e-13	2.50961e-07	0.0166115	0.039564
g__Butyrivibrios__Butyrivibrio sp. NC2007	9.45513e-06	3.52107e-12	1.08337e-06	2.2712e-06	1.3271e-12	6.65106e-07	0.0166391	0.039564
g__Prevotellas__Prevotella multisaccharivorax	0.0133486	1.5284e-05	0.00225714	0.000621398	1.49764e-08	7.0655e-05	0.01675	0.0395834
g__Hymenobacters__Hymenobacter sp. PAMC 26554	3.82163e-05	1.26962e-10	6.50545e-06	1.18509e-06	2.29652e-12	8.74932e-07	0.0167087	0.0395834
g__Flavobacteriums__Flavobacterium rivuli	7.9582e-08	7.78289e-15	5.09342e-08	4.76221e-06	2.06502e-12	8.29663e-07	0.0167638	0.0395834
g__Pedobacters__Pedobacter luteus	1.78408e-06	1.01102e-12	5.80522e-07	6.49813e-06	1.08778e-12	6.02159e-07	0.0167362	0.0395834
g__Unclassifieds__Bacteroidetes bacterium MED_G21	1.13174e-06	1.51971e-14	7.11736e-08	3.17234e-07	4.76136e-14	1.25981e-07	0.0167775	0.0395834
g__Unclassifieds__Synechococcus phage S_WAM1	7.99238e-08	1.91635e-14	7.99238e-08	1.11616e-06	8.2209e-14	1.65539e-07	0.0167225	0.0395834
g__Rubripirellulas__Rubripirellula obstinata	2.30021e-06	5.82526e-12	1.39347e-06	1.05412e-05	6.2619e-13	4.5687e-07	0.0168036	0.0396022
g__Aestuariivitas__Aestuariivita boseongensis	2.70453e-07	3.29902e-15	3.31613e-08	8.10777e-08	1.11471e-16	6.09565e-09	0.0168448	0.0396022
g__Thiorhodococcuss__Thiorhodococcus drewsii	7.77173e-06	2.97251e-12	9.95408e-07	7.5419e-07	1.70641e-12	7.5419e-07	0.0168173	0.0396022
g__Exophialas__Exophiala sideris	3.58165e-07	8.31582e-14	1.66491e-07	3.1017e-06	6.32129e-13	4.59031e-07	0.0168311	0.0396022
g__Aequorivitas__Aequorivita sp.	4.07358e-07	1.58239e-14	7.26267e-08	0	0	0	0.0168732	0.0396289
g__Pelosinuss__Pelosinus sp. UFO1	4.41924e-06	1.70859e-12	7.54673e-07	1.31642e-07	5.19888e-14	1.31642e-07	0.0169008	0.0396289
g__Eremotheciums__Eremothecium sinecaudum	7.58974e-07	5.57826e-13	4.3121e-07	5.12405e-06	1.26552e-12	6.49493e-07	0.016887	0.0396289
g__Lactobacilluss__Lactobacillus plantarum	0	0	0	4.00745e-06	1.539e-12	7.16241e-07	0.0169293	0.0396584
g__Methylobacteriums__Methylobacterium pseudosasicola	3.69263e-07	4.178e-14	1.18011e-07	1.34538e-06	4.95402e-14	1.28504e-07	0.0169431	0.0396584
g__Lysobacters__Lysobacter antibioticus	9.7146e-08	2.8312e-14	9.7146e-08	9.78529e-07	4.61764e-14	1.24065e-07	0.0169716	0.0396878
g__Unclassifieds__Opitutae bacterium Tous_C10FEB	1.69103e-07	2.23777e-14	8.63669e-08	2.32852e-06	4.24808e-13	3.76301e-07	0.0169854	0.0396878
g__Ruminococcuss__Ruminococcus sp. CAG382	3.89104e-06	2.50509e-12	9.13799e-07	2.25986e-05	3.11003e-11	3.21975e-06	0.017013	0.039715
g__Rosellinias__Rosellinia necatrix	4.70721e-07	7.45035e-14	1.5759e-07	2.69994e-06	4.02831e-13	3.66438e-07	0.0170268	0.039715
g__Thermoguttas__Thermogutta terrifontis	4.73318e-06	6.29534e-12	1.4486e-06	3.52889e-05	8.35623e-11	5.2777e-06	0.0170555	0.0397472
g__Prevotellas__Prevotella bivia	0.000296998	6.3458e-10	1.4544e-05	0.000192607	4.16217e-10	1.17787e-05	0.0170867	0.0397718
g__Parabacteroidess__Parabacteroides sp. CAG409	5.68857e-05	1.05792e-10	5.93836e-06	9.18758e-05	1.25929e-11	2.04881e-06	0.0171142	0.0397718
g__Parvimonass__Parvimonas sp. oral taxon 393	3.7305e-07	1.34795e-14	6.70311e-08	0	0	0	0.0171554	0.0397718
g__Parasutterellas__Parasutterella excrementihominis	7.34905e-07	5.21969e-14	1.31905e-07	0	0	0	0.0171004	0.0397718
g__Spongiibacters__Spongiibacter sp. IMCC21906	0	0	0	1.59089e-06	2.4505e-13	2.85803e-07	0.0171417	0.0397718
g__Unclassifieds__Verrucomicrobia bacterium RIFCSPHIGHO2_12_FULL_41_10	5.94144e-07	1.66231e-13	2.35394e-07	2.41068e-06	1.53063e-13	2.25878e-07	0.0171279	0.0397718
g__Kriegellas__Kriegella aquimaris	8.72872e-07	5.64616e-13	4.33826e-07	5.28316e-06	1.32158e-12	6.63721e-07	0.0171973	0.0397758
g__Unclassifieds__Candidatus Magasanikbacteria bacterium GW2011_GWA2_42_32	1.49388e-06	1.45761e-13	2.20425e-07	2.13893e-07	1.39696e-14	6.82388e-08	0.0173074	0.0397758
g__Desulfitobacteriums__Desulfitobacterium hafniense	2.86552e-05	3.33412e-11	3.33373e-06	9.40363e-06	2.71846e-12	9.51921e-07	0.0172661	0.0397758
g__Megasphaeras__Megasphaera sp. DJF_B143	1.04264e-05	1.0168e-11	1.84102e-06	1.86666e-07	6.34982e-14	1.45486e-07	0.0173211	0.0397758
g__Fusobacteriums__Fusobacterium periodonticum	2.72328e-05	3.14316e-11	3.23685e-06	6.70669e-06	9.54699e-12	1.78391e-06	0.0172386	0.0397758
g__Unclassifieds__Desulfobacteraceae bacterium 4572_130	5.74863e-07	6.85035e-15	4.77854e-08	4.2714e-06	1.32505e-12	6.64593e-07	0.0172936	0.0397758
g__Actinobacilluss__Actinobacillus minor	6.19275e-06	3.60548e-12	1.09628e-06	8.83924e-08	2.34396e-14	8.83924e-08	0.0172799	0.0397758
g__Haemophiluss__Haemophilus sp. HMSC073C03	2.7805e-07	7.51179e-15	5.00393e-08	0	0	0	0.0172248	0.0397758
g__Moraxellas__Moraxella bovoculi	6.43855e-05	2.63875e-10	9.3786e-06	5.17864e-06	7.61103e-11	5.03687e-06	0.0172111	0.0397758
g__Clavisporas__Candida intermedia	3.66195e-07	1.97117e-13	2.56331e-07	3.20965e-06	5.89428e-13	4.43256e-07	0.0172523	0.0397758
g__Serendipitas__Serendipita vermifera	1.32049e-06	1.44401e-12	6.93783e-07	6.4576e-06	1.11426e-12	6.09441e-07	0.0171835	0.0397758
g__Acidobacteriums__Acidobacterium ailaaui	7.99679e-06	5.64223e-12	1.3714e-06	2.8271e-07	2.12354e-13	2.66054e-07	0.0174038	0.0397945
g__Flavihumibacters__Flavihumibacter solisilvae	1.24793e-06	5.76624e-13	4.38415e-07	7.40059e-06	3.14124e-12	1.02327e-06	0.0173901	0.0397945
g__Hydrobacters__Hydrobacter penzbergensis	1.03066e-06	5.13187e-14	1.30791e-07	2.10643e-07	1.46436e-14	6.98657e-08	0.0173488	0.0397945
g__Robiginitaleas__Robiginitalea biformata	2.80768e-06	1.59331e-12	7.28768e-07	7.39961e-06	4.75838e-13	3.98262e-07	0.0173626	0.0397945
g__Nostocs__Nostoc piscinale	7.43866e-07	4.21936e-14	1.18594e-07	4.41598e-08	5.85027e-15	4.41598e-08	0.0173763	0.0397945
g__Unclassifieds__Candidatus Rokubacteria bacterium 13_1_40CM_68_15	9.5489e-07	9.02812e-14	1.73475e-07	0	0	0	0.017435	0.0398289
g__Beggiatoas__Beggiatoa sp. PS	1.15897e-06	1.8968e-13	2.51449e-07	3.44624e-06	3.28424e-13	3.30869e-07	0.0174488	0.0398289
g__Olsenellas__Olsenella sp. An290	5.07893e-05	1.98798e-10	8.14039e-06	4.03527e-06	1.85765e-11	2.48841e-06	0.0174886	0.0398383
g__Chryseobacteriums__Chryseobacterium soldanellicola	5.12865e-08	1.9738e-15	2.56502e-08	1.14842e-06	1.17729e-13	1.98098e-07	0.0175023	0.0398383
g__Oribacteriums__Oribacterium sp. P6A1	0.000200728	3.61846e-09	3.47297e-05	1.00563e-05	1.62349e-11	2.32629e-06	0.0175574	0.0398383
g__Inquilinuss__Inquilinus limosus	1.56859e-06	1.82273e-12	7.79473e-07	7.62129e-06	1.81634e-12	7.78104e-07	0.0174748	0.0398383
g__Paraburkholderias__Paraburkholderia susongensis	9.55712e-07	5.94846e-14	1.40813e-07	3.81183e-06	7.54776e-13	5.01589e-07	0.0175436	0.0398383
g__Unclassifieds__Erwiniaceae bacterium 4572_131	2.69739e-06	7.24385e-13	4.91387e-07	0	0	0	0.0175161	0.0398383
g__Serendipitas__Serendipita indica	1.71914e-06	1.93071e-12	8.02228e-07	7.77862e-06	1.73278e-12	7.59996e-07	0.0175299	0.0398383
g__Unclassifieds__uncultured bacterium Csd4	3.55619e-05	4.18974e-11	3.73709e-06	1.47211e-05	1.60368e-12	7.31136e-07	0.0175859	0.0398665
g__Catoviruss__Catovirus CTV1	6.22215e-06	2.81758e-11	3.06463e-06	3.25563e-05	4.12879e-11	3.7098e-06	0.0175997	0.0398665
g__Caulobacters__Caulobacter sp. X	1.23849e-07	1.54327e-15	2.26809e-08	0	0	0	0.0176421	0.0398895
g__Sutterellas__Sutterella sp. CAG351	7.73369e-06	5.44238e-12	1.3469e-06	2.57404e-07	1.9877e-13	2.57404e-07	0.0176696	0.0398895
g__Verrucomicrobiums__Verrucomicrobium sp. BvORR106	1.812e-06	1.75191e-12	7.64179e-07	7.76682e-06	1.81411e-12	7.77626e-07	0.0176284	0.0398895
g__Gloniums__Glonium stellatum	1.31667e-06	1.39388e-12	6.81634e-07	5.56943e-06	4.2725e-13	3.77381e-07	0.0176559	0.0398895
g__Bifidobacteriums__Bifidobacterium pullorum	4.32475e-06	1.17635e-12	6.26192e-07	5.25444e-07	2.83951e-13	3.07653e-07	0.0177146	0.0399045
g__Algibacters__Algibacter aquaticus	1.39295e-07	3.8865e-14	1.1382e-07	2.69623e-06	6.21369e-13	4.55108e-07	0.0177008	0.0399045
g__Bacilluss__Bacillus horneckiae	1.00231e-05	9.24895e-12	1.75584e-06	3.20717e-07	3.08579e-13	3.20717e-07	0.0177559	0.0399045
g__Facklamias__Facklamia hominis	4.41221e-06	2.70096e-13	3.00053e-07	2.00622e-06	3.18929e-13	3.26051e-07	0.0177834	0.0399045
g__Eubacteriums__Eubacterium sp. AB3007	3.80079e-05	4.40555e-11	3.83212e-06	1.64923e-05	3.30477e-12	1.04957e-06	0.0178109	0.0399045
g__Schlesnerias__Schlesneria paludicola	4.36099e-07	1.39665e-13	2.15766e-07	3.80414e-06	1.01315e-12	5.81135e-07	0.0177696	0.0399045
g__Desulfonatronospiras__Desulfonatronospira thiodismutans	3.82773e-06	2.23661e-12	8.63445e-07	1.17581e-05	4.13277e-12	1.17371e-06	0.0177283	0.0399045
g__Unclassifieds__Deltaproteobacteria bacterium RBG_19FT_COMBO_46_12	7.29179e-07	6.09791e-13	4.50848e-07	4.64106e-06	9.5172e-13	5.63241e-07	0.0177971	0.0399045
g__Clavisporas__Candida auris	4.24719e-06	4.50496e-12	1.22542e-06	1.09494e-05	4.61032e-14	1.23967e-07	0.0177421	0.0399045
g__Dyadobacters__Dyadobacter soli	3.85626e-07	6.39704e-14	1.46026e-07	2.77248e-06	5.19437e-13	4.16108e-07	0.0178421	0.0399381
g__Solitaleas__Solitalea canadensis	3.32565e-06	2.03615e-12	8.23842e-07	8.69462e-06	9.16315e-13	5.52665e-07	0.0178558	0.0399381
g__Unclassifieds__Acidobacteria bacterium RIFCSPLOWO2_12_FULL_60_22	1.05135e-06	1.13404e-13	1.94426e-07	0	0	0	0.0178835	0.0399395
g__Cryobacteriums__Cryobacterium psychrotolerans	2.27828e-06	5.09953e-13	4.12291e-07	4.81168e-08	6.94568e-15	4.81168e-08	0.0180073	0.0399395
g__Olsenellas__Olsenella sp. An188	1.5184e-06	2.39597e-13	2.82605e-07	0	0	0	0.0179936	0.0399395
g__Prevotellas__Prevotella sp. CAG604	0.000526377	3.16623e-09	3.24871e-05	0.000329325	8.65991e-10	1.69901e-05	0.017966	0.0399395
g__Prevotellas__Prevotella sp. FD3004	0.000347182	6.08898e-09	4.50518e-05	0.000615268	1.32823e-09	2.10415e-05	0.0179248	0.0399395
g__Unclassifieds__Prevotellaceae bacterium HUN156	0.00408912	1.58131e-06	0.000726019	0.00802672	3.08024e-08	0.000101328	0.0180211	0.0399395
g__Salinivirgas__Salinivirga cyanobacteriivorans	6.75278e-06	5.41112e-12	1.34302e-06	2.70052e-05	3.68994e-11	3.50711e-06	0.017911	0.0399395
g__Chryseobacteriums__Chryseobacterium daeguense	7.60503e-07	6.00732e-14	1.41508e-07	0	0	0	0.0179798	0.0399395
g__Desulfovibrios__Desulfovibrio sp. U5L	5.18145e-07	3.35638e-15	3.34484e-08	1.0353e-07	1.43108e-14	6.90672e-08	0.0178972	0.0399395
g__Zygosaccharomycess__Zygosaccharomyces rouxii	5.37295e-07	1.75704e-13	2.42009e-07	3.14204e-06	5.27696e-13	4.19403e-07	0.0179523	0.0399395
g__Mitosporidiums__Mitosporidium daphniae	5.91293e-06	2.8105e-11	3.06077e-06	3.72196e-05	7.31782e-11	4.9389e-06	0.0179385	0.0399395
g__Bacteroidess__Bacteroides graminisolvens	0.000163083	9.26386e-11	5.55694e-06	0.000221137	2.60837e-10	9.32447e-06	0.0181486	0.0399566
g__Prevotellas__Prevotella sp. lc2012	0.000894611	4.48591e-08	0.000122283	0.00159552	6.30003e-09	4.58259e-05	0.018066	0.0399566
g__Paenibacilluss__Paenibacillus curdlanolyticus	4.09613e-07	4.26879e-14	1.19287e-07	3.39226e-06	8.86279e-13	5.43531e-07	0.0180935	0.0399566
g__Streptococcuss__Streptococcus suis	1.78128e-05	1.64348e-11	2.34057e-06	4.83004e-06	1.18255e-12	6.27841e-07	0.0181073	0.0399566
g__Unclassifieds__Lachnospiraceae bacterium AC3007	0.000171273	3.69044e-10	1.10912e-05	7.19182e-05	6.64158e-10	1.4879e-05	0.018121	0.0399566
g__Desulfotomaculums__Desulfotomaculum gibsoniae	9.48939e-06	3.91129e-13	3.61077e-07	4.78894e-06	1.90977e-12	7.97865e-07	0.0180798	0.0399566
g__Unclassifieds__uncultured bacterium Lq_007_G03	3.63566e-05	1.47137e-11	2.21463e-06	1.61283e-05	2.81535e-11	3.06342e-06	0.0181348	0.0399566
g__Mucors__Mucor ambiguus	1.08207e-06	7.36569e-13	4.95503e-07	1.28542e-05	1.3691e-11	2.13627e-06	0.0180523	0.0399566
g__Flavobacteriums__Flavobacterium cucumis	3.13495e-08	2.94838e-15	3.13495e-08	2.0292e-06	4.1691e-13	3.72787e-07	0.01819	0.0399818
g__Clostridiums__Clostridium sp. L2_50	1.6061e-05	4.21587e-12	1.18545e-06	5.52254e-06	7.44817e-12	1.57567e-06	0.0181762	0.0399818
g__Parabacteroidess__Parabacteroides sp. SN4	8.76435e-05	7.19591e-12	1.54875e-06	0.000142897	3.15071e-10	1.02481e-05	0.0182436	0.0399899
g__Meiothermuss__Meiothermus chliarophilus	0	0	0	7.05079e-07	5.24967e-14	1.32283e-07	0.0182573	0.0399899
g__Fictibacilluss__Fictibacillus aquaticus	9.07658e-07	8.2446e-14	1.65777e-07	1.87233e-08	1.05168e-15	1.87233e-08	0.0182986	0.0399899
g__Gemmigers__Gemmiger sp. An50	7.7128e-06	9.06862e-13	5.49807e-07	2.8953e-06	1.54135e-12	7.16788e-07	0.0182298	0.0399899
g__Coprobacilluss__Coprobacillus sp. 8_2_54BFAA	1.26312e-06	1.68574e-13	2.37047e-07	0	0	0	0.0182848	0.0399899
g__Lacimicrobiums__Lacimicrobium alkaliphilum	4.43223e-07	2.07544e-14	8.31754e-08	0	0	0	0.0182711	0.0399899
g__Wallemias__Wallemia ichthyophaga	4.91387e-06	1.97782e-11	2.56763e-06	2.5004e-05	2.27456e-11	2.75352e-06	0.018216	0.0399899
g__Atopobiums__Atopobium vaginae	7.79301e-06	6.01656e-12	1.41616e-06	2.32335e-07	1.61939e-13	2.32335e-07	0.0186036	0.0399987
g__Bacteroidess__Bacteroides intestinalis CAG564	2.44031e-07	1.68473e-14	7.49384e-08	1.16735e-06	7.3588e-14	1.56618e-07	0.018341	0.0399987
g__Williamwhitmanias__Williamwhitmania taraxaci	1.0579e-05	1.4328e-11	2.18541e-06	2.96144e-05	2.43723e-11	2.85028e-06	0.018466	0.0399987
g__Salegentibacters__Salegentibacter sp. Hel_I_6	4.73204e-07	1.27407e-13	2.0608e-07	3.19646e-06	6.71855e-13	4.73235e-07	0.0185624	0.0399987
g__Sphingobacteriums__Sphingobacterium lactis	4.20186e-07	1.46946e-14	6.99871e-08	2.86112e-06	6.29915e-13	4.58227e-07	0.0186174	0.0399987
g__Longimonass__Longimonas halophila	3.33103e-07	1.18265e-13	1.98549e-07	2.19546e-06	2.51432e-13	2.89501e-07	0.0184385	0.0399987
g__Candidatus Cloacimonass__Candidatus Cloacimonas sp. SDB	1.63797e-06	2.62219e-13	2.95646e-07	1.09039e-05	8.9912e-12	1.7312e-06	0.0185761	0.0399987
g__Bacilluss__Bacillus gobiensis	1.56099e-07	9.42189e-15	5.60413e-08	1.99987e-06	3.51567e-13	3.42329e-07	0.0183823	0.0399987
g__Blautias__Blautia obeum	6.02367e-05	1.3928e-10	6.81371e-06	1.35322e-05	9.61871e-11	5.66236e-06	0.0185899	0.0399987
g__Lachnoanaerobaculums__Lachnoanaerobaculum sp. ICM7	4.59736e-06	1.87775e-12	7.9115e-07	3.7497e-07	3.42338e-14	1.06824e-07	0.0184936	0.0399987
g__Faecalibacteriums__Faecalibacterium sp. An122	3.98294e-06	1.27777e-12	6.52627e-07	3.72021e-07	1.05892e-13	1.87876e-07	0.0183548	0.0399987
g__Dielmas__Dielma fastidiosa	1.19732e-05	7.23791e-12	1.55327e-06	3.52367e-06	4.30944e-13	3.79009e-07	0.0185348	0.0399987
g__Propionisporas__Propionispora vibrioides	1.36056e-05	7.24198e-12	1.5537e-06	4.09994e-06	2.41665e-12	8.97525e-07	0.0184798	0.0399987
g__Veillonellas__Veillonella rodentium	1.14953e-06	1.09493e-13	1.91043e-07	6.99197e-08	1.46663e-14	6.99197e-08	0.0184098	0.0399987
g__Unclassifieds__Nitrospira bacterium SG8_35_4	2.08715e-07	3.27221e-14	1.04438e-07	3.6015e-06	1.20233e-12	6.3307e-07	0.0185073	0.0399987
g__Desulfotaleas__Desulfotalea psychrophila	6.5235e-07	1.04028e-13	1.86215e-07	1.93929e-06	7.10204e-14	1.53862e-07	0.0183273	0.0399987
g__Stigmatellas__Stigmatella aurantiaca	1.62198e-06	2.58319e-14	9.27935e-08	3.17232e-06	2.30389e-13	2.77122e-07	0.0184523	0.0399987
g__Corallococcuss__Corallococcus sp. CAG1435	3.39641e-06	1.77387e-12	7.68953e-07	8.18099e-06	6.90192e-13	4.7965e-07	0.0185486	0.0399987
g__Agarivoranss__Agarivorans gilvus	3.19782e-05	6.03245e-11	4.48421e-06	6.18504e-06	1.04808e-11	1.86911e-06	0.0183961	0.0399987
g__Vibrios__Vibrio sp. PID17_43	0	0	0	2.44638e-06	6.35363e-13	4.60204e-07	0.0183686	0.0399987
g__Unclassifieds__uncultured bacterium fosmid pJB92C9	1.21765e-05	5.03918e-11	4.09845e-06	3.75919e-05	1.8947e-11	2.5131e-06	0.0185211	0.0399987
g__Gordonibacters__Gordonibacter urolithinfaciens	1.20761e-06	1.84011e-13	2.47663e-07	4.2251e-06	8.21549e-13	5.23307e-07	0.0188393	0.0400243
g__Prevotellas__Prevotella veroralis	0.000237625	2.84495e-09	3.07947e-05	7.24172e-05	1.463e-10	6.98332e-06	0.018798	0.0400243
g__Parapedobacters__Parapedobacter koreensis	1.02816e-06	2.99728e-13	3.16084e-07	3.68714e-06	4.7098e-13	3.96224e-07	0.0186742	0.0400243
g__Calothrixs__Calothrix parietina	3.80832e-07	2.12854e-13	2.66367e-07	2.10212e-06	1.14346e-13	1.95231e-07	0.0188255	0.0400243
g__Paenibacilluss__Paenibacillus sp. IHB B 3415	9.45807e-06	2.87252e-11	3.09436e-06	3.78496e-05	5.94163e-11	4.45033e-06	0.018743	0.0400243
g__Oscillibacters__Oscillibacter valericigenes	2.62724e-05	2.09946e-12	8.36553e-07	1.60192e-05	9.3794e-12	1.76818e-06	0.0187017	0.0400243
g__Peptostreptococcuss__Peptostreptococcus anaerobius	8.40312e-06	7.16491e-12	1.54541e-06	2.45452e-07	1.8074e-13	2.45452e-07	0.0188118	0.0400243
g__Dialisters__Dialister micraerophilus	4.27671e-05	1.8053e-10	7.75735e-06	2.00289e-06	1.30583e-12	6.59756e-07	0.0187567	0.0400243
g__Andreesenias__Andreesenia angusta	2.32132e-06	6.04057e-14	1.41899e-07	8.92078e-07	1.62928e-13	2.33044e-07	0.0187292	0.0400243
g__Unclassifieds__Clostridium ultunense	2.16804e-06	4.69229e-13	3.95487e-07	6.60172e-08	1.30748e-14	6.60172e-08	0.0186879	0.0400243
g__Unclassifieds__uncultured bacterium Ad_143_D13_contig1	2.30115e-06	2.68551e-12	9.46133e-07	9.9278e-06	3.64677e-12	1.10254e-06	0.0186604	0.0400243
g__Stemphyliums__Stemphylium lycopersici	1.99496e-07	3.04221e-14	1.00701e-07	1.15775e-06	6.99536e-14	1.52702e-07	0.0187155	0.0400243
g__Rhizoctonias__Rhizoctonia solani	1.36736e-06	1.35328e-12	6.71634e-07	1.10369e-05	8.88275e-12	1.72073e-06	0.0187705	0.0400243
g__Phycomycess__Phycomyces blakesleeanus	1.15934e-05	7.13054e-11	4.87529e-06	5.29542e-05	1.15993e-10	6.21806e-06	0.0187843	0.0400243
g__Inediibacteriums__Inediibacterium massiliense	4.74327e-06	2.27897e-12	8.71583e-07	1.55113e-07	5.01042e-14	1.29234e-07	0.0188674	0.0400521
g__Haliscomenobacters__Haliscomenobacter hydrossis	4.95697e-06	1.98454e-12	8.13334e-07	1.37876e-05	6.6533e-12	1.48922e-06	0.0188959	0.0400808
g__Methanothrixs__Methanosaeta harundinacea	2.46319e-06	5.04909e-12	1.29732e-06	1.0164e-05	1.52734e-12	7.13522e-07	0.0189246	0.0400936
g__Prevotellas__Prevotella aurantiaca	7.9745e-05	8.52351e-11	5.33026e-06	5.16581e-05	2.49585e-12	9.12113e-07	0.0189934	0.0400936
g__Prevotellas__Prevotella sp. AGR2160	0.00929436	7.91815e-06	0.00162462	0.000848547	8.85265e-09	5.4322e-05	0.0189797	0.0400936
g__Prevotellas__Prevotella sp. khp7	0.000456392	8.89754e-09	5.44596e-05	0.000795927	4.03646e-09	3.66809e-05	0.0190624	0.0400936
g__Pedobacters__Pedobacter sp. V48	8.71751e-07	8.55751e-14	1.68894e-07	0	0	0	0.0191587	0.0400936
g__Fibrobacters__Fibrobacter sp. UWH6	7.80211e-06	9.19486e-13	5.5362e-07	4.82496e-06	6.50754e-14	1.47281e-07	0.0189659	0.0400936
g__Vulcanibacilluss__Vulcanibacillus modesticaldus	0	0	0	6.28118e-07	4.37633e-14	1.2078e-07	0.0189384	0.0400936
g__Unclassifieds__Peptostreptococcaceae bacterium pGA_8	1.00646e-05	1.94469e-12	8.05128e-07	3.41109e-06	3.02862e-12	1.00476e-06	0.0191174	0.0400936
g__Candidatus Stoquefichuss__Candidatus Stoquefichus sp. KLE1796	1.32784e-06	2.47269e-14	9.07871e-08	4.67122e-07	5.86775e-14	1.39854e-07	0.0191449	0.0400936
g__Selenomonass__Selenomonas ruminantium	0.00219568	1.14661e-07	0.000195501	0.000850031	8.91338e-08	0.00017237	0.0191311	0.0400936
g__Veillonellas__Veillonella montpellierensis	1.35671e-05	1.32118e-12	6.63621e-07	2.66514e-05	1.78683e-11	2.44051e-06	0.0190486	0.0400936
g__Unclassifieds__Kordiimonadales bacterium	2.14362e-06	2.36534e-12	8.87945e-07	1.15281e-05	7.40812e-12	1.57142e-06	0.0189521	0.0400936
g__Neisserias__Neisseria sp. HMSC15C08	7.2672e-06	4.65606e-12	1.2458e-06	4.39078e-07	5.7837e-13	4.39078e-07	0.0190761	0.0400936
g__Geobacters__Geobacter daltonii	1.91635e-06	3.68427e-12	1.10819e-06	1.09604e-05	5.50219e-12	1.35428e-06	0.0191036	0.0400936
g__Vibrios__Vibrio halioticoli	1.29366e-07	2.14468e-15	2.67375e-08	1.95213e-06	3.69718e-13	3.51055e-07	0.0190348	0.0400936
g__Pachysolens__Pachysolen tannophilus	4.29608e-06	1.09224e-11	1.90808e-06	2.43575e-05	3.4268e-11	3.37974e-06	0.0190899	0.0400936
g__Vanderwaltozymas__Vanderwaltozyma polyspora	2.77668e-06	5.81049e-12	1.3917e-06	1.90648e-05	2.40977e-11	2.83418e-06	0.0191724	0.0400936
g__Trametess__Trametes cinnabarina	6.66915e-07	2.67146e-13	2.9841e-07	3.49954e-06	6.30397e-13	4.58402e-07	0.0190211	0.0400936
g__Prevotellas__Prevotella sp. CAG924	0.00165801	2.39577e-07	0.000282593	0.000199818	1.26944e-09	2.05705e-05	0.0192724	0.040114
g__Maribacters__Maribacter sp. MAR_2009_60	2.6157e-06	1.97246e-13	2.56415e-07	9.23314e-07	1.26479e-13	2.05328e-07	0.0192449	0.040114
g__Enterococcuss__Enterococcus faecalis	9.81386e-06	8.27902e-12	1.66123e-06	7.11794e-07	1.08273e-12	6.00758e-07	0.0192174	0.040114
g__Unclassifieds__uncultured rumen bacterium	0.000109814	9.72671e-10	1.80062e-05	0.000308718	3.50161e-09	3.41644e-05	0.0192586	0.040114
g__Unclassifieds__Opitutae bacterium Tous_C1TDCM	2.06527e-06	6.39808e-13	4.61811e-07	9.82279e-06	6.15461e-12	1.43232e-06	0.0192036	0.040114
g__Ceraceosoruss__Ceraceosorus bombacis	3.80596e-06	1.07357e-11	1.89171e-06	1.79817e-05	1.19738e-11	1.99781e-06	0.0192311	0.040114
g__Thermaerobacters__Thermaerobacter marianensis	5.0979e-08	2.64592e-15	2.9698e-08	6.06581e-07	3.23814e-14	1.03893e-07	0.0193124	0.0401632
g__Acidaminococcuss__Acidaminococcus sp. CAG542	1.75043e-05	3.1467e-11	3.23867e-06	7.37572e-07	4.52786e-13	3.88496e-07	0.0193261	0.0401632
g__Mycobacteriums__Mycobacterium kubicae	6.394e-07	4.39857e-14	1.21086e-07	1.3438e-08	5.41742e-16	1.3438e-08	0.0193675	0.0401678
g__Capnocytophagas__Capnocytophaga sp. ChDC OS43	1.78191e-05	2.32592e-11	2.78444e-06	3.45904e-05	8.93321e-12	1.72561e-06	0.0194363	0.0401678
g__Chryseobacteriums__Chryseobacterium sp. RU37D	2.76544e-06	3.51103e-13	3.42103e-07	9.47954e-07	2.45451e-14	9.04527e-08	0.0193813	0.0401678
g__Eubacteriums__Eubacterium eligens	3.41349e-05	2.47834e-11	2.87422e-06	1.59516e-05	1.27831e-11	2.06422e-06	0.0193538	0.0401678
g__Unclassifieds__Phycisphaerae bacterium SM_Chi_D1	3.57919e-06	2.50342e-12	9.13495e-07	1.49244e-05	1.21499e-11	2.01246e-06	0.0193951	0.0401678
g__Burkholderias__Burkholderia sp. GAS332	2.93587e-07	5.26281e-14	1.32449e-07	1.59079e-06	1.3955e-13	2.15677e-07	0.0194088	0.0401678
g__Unclassifieds__Xanthomonadales bacterium GWF1_69_6	1.62998e-06	8.31338e-13	5.26415e-07	6.01617e-06	1.36868e-12	6.75444e-07	0.0194226	0.0401678
g__Unclassifieds__uncultured bacterium SRF2	0.000114094	1.24312e-09	2.03562e-05	0.000222986	1.18968e-10	6.2973e-06	0.0194638	0.0401678
g__Torrubiellas__Torrubiella hemipterigena	8.59485e-07	7.98994e-13	5.16073e-07	5.66559e-06	1.85214e-12	7.85735e-07	0.0194501	0.0401678
g__Bifidobacteriums__Bifidobacterium vansinderenii	2.94344e-06	7.52237e-13	5.00745e-07	3.83519e-07	3.81729e-15	3.56711e-08	0.0195363	0.0401877
g__Chryseobacteriums__Chryseobacterium sp. FH2	3.39963e-06	1.51136e-12	7.0978e-07	1.37197e-05	1.08172e-11	1.89888e-06	0.0195638	0.0401877
g__Butyrivibrios__Butyrivibrio sp. XPD2006	1.51107e-05	1.48857e-12	7.04407e-07	9.13641e-06	2.62787e-12	9.35925e-07	0.0195088	0.0401877
g__Campylobacters__Campylobacter rectus	3.16466e-06	1.13272e-12	6.14471e-07	2.72304e-08	2.22448e-15	2.72304e-08	0.019495	0.0401877
g__Succinatimonass__Succinatimonas sp. CAG777	0.00259659	2.66424e-07	0.000298007	0.000652218	1.70575e-07	0.00023845	0.0195501	0.0401877
g__Vibrios__Vibrio cincinnatiensis	1.20738e-06	9.95785e-14	1.82189e-07	1.13288e-07	3.85023e-14	1.13288e-07	0.0195225	0.0401877
g__Eggerthellas__Eggerthella sp. CAG368	3.55572e-06	1.16446e-12	6.2302e-07	2.40407e-07	1.16014e-13	1.9665e-07	0.0196898	0.0402298
g__Bacteroidess__Bacteroides sp. D1	1.46925e-06	2.96675e-13	3.1447e-07	3.55836e-06	2.10585e-13	2.64943e-07	0.019621	0.0402298
g__Hugenholtzias__Hugenholtzia roseola	8.82376e-07	1.29914e-13	2.08098e-07	3.10297e-06	4.44262e-13	3.84821e-07	0.0196623	0.0402298
g__Mucilaginibacters__Mucilaginibacter paludis	6.3968e-06	1.34561e-12	6.69728e-07	1.10312e-05	1.1544e-12	6.20321e-07	0.0196486	0.0402298
g__Drancourtellas__Drancourtella sp. An12	2.43454e-05	5.1055e-11	4.12533e-06	2.80958e-06	2.85877e-12	9.76179e-07	0.0196348	0.0402298
g__Megasphaeras__Megasphaera sp. BV3C16_1	1.90814e-05	3.51236e-11	3.42167e-06	1.46423e-06	1.02317e-12	5.84e-07	0.0196761	0.0402298
g__Thermodesulfatators__Thermodesulfatator indicus	3.52122e-07	1.26902e-14	6.50389e-08	2.46679e-06	5.06148e-13	4.10751e-07	0.0196073	0.0402298
g__Unclassifieds__Flavobacteriales bacterium 33_180_T64	0	0	0	1.18777e-06	1.64595e-13	2.34233e-07	0.0197179	0.0402564
g__Unclassifieds__Bacteroidetes bacterium GWF2_33_38	1.21899e-05	3.51498e-12	1.08243e-06	2.16117e-05	6.87658e-12	1.514e-06	0.0197465	0.0402838
g__Granulicellas__Granulicella rosea	1.48346e-07	8.13523e-15	5.20744e-08	1.55176e-06	2.24772e-13	2.73722e-07	0.0198567	0.040293
g__Gabonias__Gabonia massiliensis	7.33493e-06	2.98467e-12	9.97442e-07	1.55192e-05	4.88308e-12	1.27581e-06	0.0198017	0.040293
g__Dialisters__Dialister invisus	1.72211e-05	2.21254e-11	2.71572e-06	3.04801e-06	1.40519e-12	6.84396e-07	0.0197742	0.040293
g__Blastopirellulas__Blastopirellula marina	1.03579e-06	2.23812e-13	2.73137e-07	5.22096e-06	1.84493e-12	7.84204e-07	0.0198429	0.040293
g__Vibrios__Vibrio parahaemolyticus	6.51824e-05	3.80034e-10	1.12551e-05	6.56693e-06	2.24793e-11	2.73735e-06	0.0197879	0.040293
g__Paraphaeosphaerias__Paraphaeosphaeria sporulosa	1.36942e-06	1.3244e-12	6.64429e-07	6.70794e-06	2.03417e-12	8.23442e-07	0.0198292	0.040293
g__Wickerhamomycess__Wickerhamomyces ciferrii	3.98762e-06	1.60835e-11	2.31542e-06	4.31404e-05	1.63997e-10	7.39362e-06	0.0198154	0.040293
g__Unclassifieds__Thermoplasmatales archaeon 49_6	2.12613e-06	3.78799e-12	1.12368e-06	8.73147e-06	1.39254e-12	6.81308e-07	0.0199154	0.0403174
g__Gemmigers__Gemmiger sp. An194	1.65604e-06	1.01039e-13	1.8352e-07	5.80456e-07	3.62268e-14	1.09889e-07	0.0199016	0.0403174
g__Desulfobacters__Desulfobacter curvatus	7.34951e-07	9.22601e-14	1.75366e-07	2.37429e-06	2.26846e-13	2.74983e-07	0.0199292	0.0403174
g__Cyberlindneras__Cyberlindnera jadinii	1.76136e-06	2.11451e-12	8.39546e-07	1.06088e-05	7.16426e-12	1.54534e-06	0.0198879	0.0403174
g__Dysgonomonass__Dysgonomonas sp. HGC4	2.17522e-05	9.81197e-12	1.8085e-06	5.09154e-05	9.11962e-11	5.5135e-06	0.0199573	0.0403437
g__Unclassifieds__archaeon CG10_big_fil_rev_8_21_14_0_10_43_11	1.70527e-07	5.80084e-15	4.39729e-08	9.83214e-07	7.32205e-14	1.56227e-07	0.020071	0.0403486
g__Unclassifieds__Armatimonadetes bacterium CG2_30_66_41	3.52051e-07	8.77142e-14	1.70991e-07	3.01975e-06	7.61927e-13	5.0396e-07	0.0200435	0.0403486
g__Bacteroidess__Bacteroides sp. An279	4.21905e-05	6.56133e-12	1.47889e-06	2.69949e-05	2.08796e-11	2.63816e-06	0.0200022	0.0403486
g__Unclassifieds__Candidatus Delongbacteria bacterium GWF2_40_14	2.00228e-07	3.00847e-14	1.00141e-07	2.20182e-06	4.50221e-13	3.87394e-07	0.0200985	0.0403486
g__Clostridiums__Clostridium sp. CAG710	4.70786e-05	9.39115e-12	1.76929e-06	2.37532e-05	5.53141e-11	4.29395e-06	0.020016	0.0403486
g__Oribacteriums__Oribacterium sp. C9	0.000181423	1.69247e-09	2.37519e-05	6.11762e-05	4.12525e-11	3.70821e-06	0.0201123	0.0403486
g__Colibacters__Colibacter massiliensis	4.42841e-06	2.26256e-12	8.68439e-07	5.56748e-08	9.29905e-15	5.56748e-08	0.0199884	0.0403486
g__Fuerstias__Fuerstia marisgermanicae	6.86303e-06	7.22895e-12	1.5523e-06	2.10795e-05	1.68251e-11	2.3682e-06	0.0200297	0.0403486
g__Unclassifieds__gamma proteobacterium NOR5_3	0	0	0	1.55477e-06	2.90263e-13	3.11054e-07	0.020126	0.0403486
g__Unclassifieds__bacterium	0	0	0	1.67725e-06	3.3665e-13	3.34987e-07	0.0200847	0.0403486
g__Nosemas__Nosema bombycis	9.63943e-07	5.88285e-13	4.42826e-07	7.66585e-06	4.77678e-12	1.26185e-06	0.0200572	0.0403486
g__Bacteroidess__Bacteroides sp. 9_1_42FAA	6.52196e-06	9.49883e-14	1.7794e-07	2.54286e-06	1.81496e-12	7.77809e-07	0.0202095	0.0403615
g__Gillisias__Gillisia sp. CAL575	4.22415e-07	1.19365e-13	1.9947e-07	5.53754e-06	3.02638e-12	1.00439e-06	0.0201544	0.0403615
g__Candidatus Protochlamydias__Candidatus Protochlamydia sp. R18	3.98859e-07	2.07639e-13	2.63084e-07	2.20755e-06	1.86874e-13	2.49582e-07	0.0201957	0.0403615
g__Syntrophomonass__Syntrophomonas zehnderi	1.23068e-06	1.86013e-14	7.87428e-08	2.10644e-06	7.3698e-14	1.56735e-07	0.0201819	0.0403615
g__Unclassifieds__Nitrospirae bacterium RBG_13_43_8	3.09461e-07	5.36884e-14	1.33776e-07	2.58189e-06	5.67587e-13	4.34966e-07	0.0201682	0.0403615
g__Cryptococcuss__Cryptococcus neoformans	1.93352e-07	5.73648e-15	4.37283e-08	2.14765e-06	4.55749e-13	3.89764e-07	0.0202232	0.0403615
g__Phascolarctobacteriums__Phascolarctobacterium succinatutens	0.000145947	2.17937e-09	2.69529e-05	1.10642e-05	2.13877e-11	2.67006e-06	0.0202509	0.0403838
g__Unclassifieds__Phycisphaerae bacterium SM_PulAB_D3	2.74839e-07	1.224e-13	2.0199e-07	1.41595e-06	3.53621e-14	1.0857e-07	0.0202646	0.0403838
g__Bacteroidess__Bacteroides coprocola CAG162	2.94179e-06	9.55619e-13	5.64393e-07	6.61328e-06	6.79987e-13	4.76091e-07	0.0202932	0.0403967
g__Prevotellas__Prevotella copri CAG164	0.000253636	1.54206e-09	2.2672e-05	0.000138476	7.05046e-11	4.84784e-06	0.0203345	0.0403967
g__Unclassifieds__Elusimicrobia bacterium RIFOXYA2_FULL_69_6	7.33454e-06	7.11824e-13	4.87109e-07	1.81986e-06	2.98055e-12	9.96754e-07	0.0203207	0.0403967
g__Dialisters__Dialister succinatiphilus	0.00118936	1.67912e-07	0.000236581	1.41494e-05	7.42077e-11	4.97352e-06	0.0203482	0.0403967
g__Unclassifieds__Planctomycetes bacterium DG_23	3.05851e-07	6.71985e-15	4.73281e-08	1.67795e-06	2.2255e-13	2.72366e-07	0.020362	0.0403967
g__Novosphingobiums__Novosphingobium rosa	7.45036e-07	6.73627e-14	1.49847e-07	0	0	0	0.0203069	0.0403967
g__Bacteroidess__Bacteroides finegoldii	0.000130519	2.20086e-10	8.56516e-06	7.67265e-05	1.34889e-10	6.70545e-06	0.0204592	0.0403984
g__Algoriphaguss__Algoriphagus sp. A40	5.84552e-07	2.31284e-13	2.77659e-07	2.09831e-06	4.94438e-14	1.28379e-07	0.0204316	0.0403984
g__Paenibacilluss__Paenibacillus sp. 32352	7.3077e-07	1.44168e-13	2.19217e-07	2.08351e-06	8.04815e-14	1.6379e-07	0.0205004	0.0403984
g__Lachnoclostridiums__Clostridium glycyrrhizinilyticum	6.20885e-06	3.44808e-14	1.07208e-07	3.56426e-06	8.22664e-13	5.23662e-07	0.0204454	0.0403984
g__Selenomonass__Selenomonas sp. oral taxon 149	4.50392e-06	2.30472e-12	8.76494e-07	1.57133e-07	1.65891e-14	7.43619e-08	0.0205142	0.0403984
g__Sporomusas__Sporomusa silvacetica	2.74349e-06	8.70599e-13	5.38702e-07	6.07447e-08	1.10698e-14	6.07447e-08	0.0204179	0.0403984
g__Megasphaeras__Megasphaera cerevisiae	3.72433e-05	1.38463e-10	6.7937e-06	3.23062e-06	3.51841e-12	1.08296e-06	0.0204867	0.0403984
g__Desulfovibrios__Desulfovibrio alaskensis	3.52598e-07	3.84195e-14	1.13166e-07	2.72269e-06	6.48571e-13	4.64963e-07	0.0204041	0.0403984
g__Marinomonass__Marinomonas spartinae	1.02597e-05	1.22094e-11	2.01737e-06	2.23743e-07	1.50183e-13	2.23743e-07	0.0204729	0.0403984
g__Azotobacters__Azotobacter beijerinckii	8.78034e-06	9.22935e-12	1.75398e-06	7.85064e-08	1.84897e-14	7.85064e-08	0.0203904	0.0403984
g__Salinisporas__Salinispora pacifica	7.36943e-08	1.62925e-14	7.36943e-08	1.47902e-06	2.26787e-13	2.74947e-07	0.0205694	0.0404112
g__Streptomycess__Streptomyces hyaluromycini	0	0	0	2.79388e-07	9.64572e-15	5.67031e-08	0.0206392	0.0404112
g__Chryseobacteriums__Chryseobacterium sp. ERMR104	8.87616e-07	9.75634e-14	1.80336e-07	0	0	0	0.020708	0.0404112
g__Aliifodinibiuss__Aliifodinibius sp. WN023	2.18159e-05	4.28116e-11	3.77763e-06	3.18765e-06	2.00143e-13	2.58291e-07	0.0207355	0.0404112
g__Clostridiums__Clostridium sp. CAG813	0.000200474	2.75581e-09	3.03085e-05	3.88893e-05	4.53683e-10	1.22975e-05	0.0205419	0.0404112
g__Clostridiums__Clostridium sp. DSM 18688	2.68702e-07	8.92302e-15	5.45375e-08	0	0	0	0.020653	0.0404112
g__Clostridiums__Clostridium sp. Marseille_P3244	7.53641e-06	3.40648e-12	1.0656e-06	1.70313e-06	8.03604e-13	5.1756e-07	0.0206942	0.0404112
g__Eubacteriums__Eubacterium sp. CAG86	4.11113e-05	6.36073e-11	4.60461e-06	1.03515e-05	5.28759e-11	4.19825e-06	0.0205831	0.0404112
g__Coprococcuss__Coprococcus sp. CAG782	1.06494e-05	3.22798e-12	1.0373e-06	4.93572e-06	8.07506e-13	5.18815e-07	0.0206667	0.0404112
g__Parasporobacteriums__Parasporobacterium paucivorans	1.3311e-05	1.57889e-11	2.29411e-06	1.54725e-06	1.32298e-12	6.64073e-07	0.0206805	0.0404112
g__Unclassifieds__Lachnospiraceae bacterium 8_1_57FAA	6.85754e-06	5.20562e-12	1.31727e-06	3.45066e-07	5.49056e-14	1.35284e-07	0.0207493	0.0404112
g__Ruminococcuss__Ruminococcus sp. CAG563	2.53015e-05	2.33982e-11	2.79274e-06	6.19771e-06	2.16406e-11	2.6858e-06	0.0206117	0.0404112
g__Desulfonatronums__Desulfonatronum thioautotrophicum	9.99487e-06	4.32943e-12	1.20131e-06	2.20183e-06	3.19686e-12	1.03229e-06	0.0207218	0.0404112
g__Colletotrichums__Colletotrichum simmondsii	1.09588e-07	1.18245e-14	6.27814e-08	4.14573e-06	1.99874e-12	8.1624e-07	0.0206254	0.0404112
g__Unclassifieds__fungal sp. No.11243	1.18435e-06	7.32274e-13	4.94056e-07	7.04688e-06	3.49521e-12	1.07938e-06	0.0205556	0.0404112
g__Alpharetroviruss__Avian myeloblastosis virus	6.20638e-06	3.98246e-11	3.64347e-06	3.31215e-05	5.00298e-11	4.0837e-06	0.020763	0.0404112
g__Lactobacilluss__Lactobacillus bombicola	7.45922e-07	6.24137e-14	1.44238e-07	2.63227e-08	2.07866e-15	2.63227e-08	0.0208069	0.0404671
g__Arcobacters__Arcobacter sp. LPB0137	2.04841e-08	1.25879e-15	2.04841e-08	8.63669e-07	8.75e-14	1.70783e-07	0.0208529	0.040527
g__Bifidobacteriums__Bifidobacterium scardovii	1.82035e-06	4.56586e-14	1.23367e-07	7.23367e-07	1.08177e-13	1.89892e-07	0.0212338	0.0405597
g__Prevotellas__Prevotella aff. ruminicola Tc2_24	0.000886515	4.2343e-08	0.000118804	0.00152014	8.48795e-09	5.31913e-05	0.0211374	0.0405597
g__Prevotellas__Prevotella copri	0.0018652	7.88719e-08	0.000162144	0.00101891	1.11583e-08	6.09872e-05	0.0210126	0.0405597
g__Prevotellas__Prevotella sp. HJM029	5.63991e-05	7.00604e-12	1.52818e-06	3.46048e-05	5.38944e-11	4.23849e-06	0.0213301	0.0405597
g__Prevotellas__Prevotella sp. P6B4	0.00141396	9.69138e-08	0.000179735	0.00234448	1.39171e-08	6.81104e-05	0.0213025	0.0405597
g__Alistipess__Alistipes timonensis	1.20832e-05	1.22463e-11	2.02042e-06	3.00698e-05	2.82577e-11	3.06908e-06	0.0209576	0.0405597
g__Microscillas__Microscilla marina	2.27836e-06	3.55975e-13	3.44468e-07	1.09097e-05	9.13524e-12	1.74502e-06	0.02122	0.0405597
g__Chryseobacteriums__Chryseobacterium taichungense	1.81192e-06	1.26348e-13	2.05222e-07	6.2064e-07	5.17556e-14	1.31346e-07	0.0209988	0.0405597
g__Unclassifieds__Flavobacteriales bacterium TMED113	5.59393e-07	6.2409e-14	1.44232e-07	2.94042e-06	6.6327e-13	4.70202e-07	0.0213163	0.0405597
g__Bacilluss__Bacillus kribbensis	1.80858e-05	2.95361e-11	3.13773e-06	1.44961e-06	5.16871e-12	1.31259e-06	0.0209713	0.0405597
g__Clostridiums__Clostridium aurantibutyricum	8.91502e-06	2.52627e-12	9.17655e-07	2.41814e-06	2.86994e-12	9.78083e-07	0.0212475	0.0405597
g__Butyrivibrios__Butyrivibrio sp. INlla21	8.61453e-05	4.30501e-10	1.19792e-05	2.79009e-05	5.40245e-12	1.34194e-06	0.0213576	0.0405597
g__Lachnoclostridiums__Lachnoclostridium sp. An169	3.34066e-05	6.91933e-11	4.80254e-06	8.84417e-06	7.45135e-12	1.576e-06	0.0211512	0.0405597
g__Desulfotomaculums__Desulfotomaculum nigrificans	1.2201e-06	2.86172e-13	3.08854e-07	3.18629e-06	2.06072e-13	2.62089e-07	0.0211925	0.0405597
g__Unclassifieds__Clostridiales bacterium 43_6	7.84976e-06	1.68547e-12	7.49549e-07	3.11096e-06	1.12356e-12	6.1198e-07	0.0209126	0.0405597
g__Bulleidias__Bulleidia extructa	4.4474e-06	1.15727e-12	6.21092e-07	9.43698e-07	4.13889e-13	3.71434e-07	0.0212888	0.0405597
g__Kandlerias__Kandleria vitulina	4.44487e-05	3.20188e-11	3.26694e-06	1.87089e-05	5.15549e-11	4.14548e-06	0.0210539	0.0405597
g__Unclassifieds__Firmicutes bacterium CAG424	8.6033e-06	1.96688e-12	8.09708e-07	3.6394e-06	1.18585e-12	6.28716e-07	0.021275	0.0405597
g__Fusobacteriums__Fusobacterium perfoetens	1.3423e-05	9.37264e-12	1.76754e-06	1.75798e-06	7.91495e-12	1.62429e-06	0.021165	0.0405597
g__Rhodopirellulas__Rhodopirellula sp. SWK7	3.87291e-07	1.41945e-13	2.1752e-07	2.89258e-06	6.43381e-13	4.63099e-07	0.0209438	0.0405597
g__Unclassifieds__Caedibacter sp. 37_49	4.31744e-06	1.73357e-12	7.60168e-07	4.70491e-07	1.67967e-13	2.3662e-07	0.0213438	0.0405597
g__Microvirgas__Microvirga ossetica	3.47382e-07	1.3796e-13	2.14445e-07	1.48857e-06	2.53952e-14	9.20057e-08	0.0209851	0.0405597
g__Janthinobacteriums__Janthinobacterium sp. BJB412	1.607e-05	3.13425e-11	3.23226e-06	2.54483e-07	1.03366e-13	1.85621e-07	0.0210263	0.0405597
g__Noviherbaspirillums__Noviherbaspirillum sp. Root189	0	0	0	7.50656e-06	7.11366e-12	1.53988e-06	0.0210676	0.0405597
g__Neisserias__Neisseria meningitidis	2.0741e-07	4.32828e-15	3.79837e-08	1.21222e-06	1.24753e-13	2.03922e-07	0.0212613	0.0405597
g__Allochromatiums__Allochromatium vinosum	8.66153e-08	7.36997e-15	4.95647e-08	5.25217e-07	1.69848e-14	7.52436e-08	0.0211237	0.0405597
g__Rheinheimeras__Rheinheimera nanhaiensis	7.74654e-06	7.53721e-12	1.58506e-06	8.06282e-08	1.95027e-14	8.06282e-08	0.0213713	0.0405597
g__Unclassifieds__Chromatiales bacterium ex Bugula neritina AB1	2.33195e-07	9.68665e-14	1.79691e-07	1.38075e-06	6.77541e-14	1.50282e-07	0.0208989	0.0405597
g__Photobacteriums__Photobacterium damselae	3.3627e-05	7.76047e-11	5.08608e-06	6.98973e-06	1.21863e-11	2.01546e-06	0.0211099	0.0405597
g__Unclassifieds__Xanthomonadaceae bacterium NML07_0707	2.72268e-07	2.96864e-14	9.94759e-08	1.11462e-06	6.06535e-14	1.42189e-07	0.0211787	0.0405597
g__Unclassifieds__uncultured bacterium pUR16A2	8.8179e-06	8.15604e-12	1.64884e-06	3.4188e-05	7.31354e-11	4.93746e-06	0.0210814	0.0405597
g__Unclassifieds__Lactobacillus phage JCL1032	8.33687e-06	8.16179e-12	1.64942e-06	2.5104e-07	1.64299e-13	2.34022e-07	0.0212062	0.0405597
g__Klosneuviruss__Klosneuvirus KNV1	1.9635e-06	1.80035e-12	7.74672e-07	8.10198e-06	2.94127e-12	9.90163e-07	0.0210401	0.0405597
g__Bacteroidess__Bacteroides uniformis CAG3	5.71579e-07	2.84436e-13	3.07916e-07	5.5037e-06	2.86538e-12	9.77306e-07	0.0214556	0.0405823
g__Prevotellas__Prevotella melaninogenica	0.000254562	9.83054e-10	1.81021e-05	0.000146071	5.41639e-10	1.34368e-05	0.0214832	0.0405823
g__Prevotellas__Prevotella sp. BP1_148	0.00187259	1.78416e-07	0.000243869	0.00312184	2.38194e-08	8.91056e-05	0.0214969	0.0405823
g__Prevotellas__Prevotella sp. RM4	0.00106668	6.45164e-08	0.000146647	0.00178099	1.33025e-09	2.10575e-05	0.0214281	0.0405823
g__Draconibacteriums__Draconibacterium sediminis	1.90074e-05	1.4513e-11	2.19947e-06	3.57359e-05	2.18532e-11	2.69896e-06	0.021552	0.0405823
g__Unclassifieds__Chitinophagaceae bacterium IBVUCB2	1.91503e-06	6.37431e-15	4.60952e-08	6.46255e-06	2.67954e-12	9.45083e-07	0.0215382	0.0405823
g__Galbibacters__Galbibacter marinus	7.35754e-08	1.624e-14	7.35754e-08	1.09872e-06	1.20143e-13	2.00119e-07	0.0215107	0.0405823
g__Pedobacters__Pedobacter rhizosphaerae	4.21593e-07	3.19306e-13	3.26244e-07	4.05279e-06	1.37986e-12	6.78198e-07	0.0213994	0.0405823
g__Unclassifieds__Candidatus Gastranaerophilales bacterium HUM_22	1.2512e-06	8.9846e-14	1.73057e-07	1.49291e-07	6.68632e-14	1.49291e-07	0.0214419	0.0405823
g__Unclassifieds__Succinivibrionaceae bacterium WG_1	0.0022042	1.80062e-07	0.000244991	0.000731801	1.02116e-07	0.000184496	0.0215657	0.0405823
g__Vibrios__Vibrio campbellii	1.76319e-06	2.42482e-12	8.99041e-07	8.97821e-06	4.33193e-12	1.20166e-06	0.0215244	0.0405823
g__Unclassifieds__bacterium JKG1	3.00887e-07	2.80802e-14	9.67475e-08	2.37051e-06	5.26619e-13	4.18974e-07	0.0214694	0.0405823
g__Aeriscardovias__Aeriscardovia aeriphila	0	0	0	1.0202e-06	1.3647e-13	2.13284e-07	0.0216532	0.0406555
g__Alloscardovias__Alloscardovia criceti	1.19135e-05	1.47598e-11	2.21809e-06	7.81302e-07	1.54196e-12	7.16929e-07	0.0217481	0.0406555
g__Bacteroidess__Bacteroides fragilis	0.000567297	5.70333e-09	4.36017e-05	0.000348241	6.64228e-10	1.48798e-05	0.0219138	0.0406555
g__Dysgonomonass__Dysgonomonas sp. 37_18	4.5584e-05	9.9545e-11	5.76035e-06	1.75749e-05	3.33489e-12	1.05434e-06	0.021667	0.0406555
g__Prevotellas__Prevotella sp. khp1	0.0010612	5.52444e-08	0.000135701	0.00175465	8.27463e-09	5.25187e-05	0.0218175	0.0406555
g__Alistipess__Alistipes indistinctus	2.26031e-05	1.08292e-11	1.89993e-06	4.76778e-05	7.20352e-11	4.90018e-06	0.0217619	0.0406555
g__Candidatus Symbiothrixs__Candidatus Symbiothrix dinenymphae	5.1899e-05	1.69172e-10	7.50938e-06	0.000111716	3.04638e-10	1.0077e-05	0.0218588	0.0406555
g__Unclassifieds__Cytophagales bacterium TFI 002	3.75842e-07	3.63736e-14	1.10111e-07	3.16715e-06	9.88497e-13	5.7402e-07	0.0217343	0.0406555
g__Chryseobacteriums__Chryseobacterium sp. G972	1.9123e-06	2.59445e-13	2.94078e-07	4.39467e-07	2.68081e-14	9.45307e-08	0.0217756	0.0406555
g__Caloramators__Caloramator quimbayensis	2.28697e-06	7.91174e-13	5.13541e-07	6.78321e-06	1.89607e-12	7.95e-07	0.0219551	0.0406555
g__Clostridiisalibacters__Clostridiisalibacter paucivorans	1.71343e-06	3.68734e-13	3.50587e-07	3.92506e-08	1.21378e-15	2.01145e-08	0.0217894	0.0406555
g__Catonellas__Catonella morbi	3.07435e-05	3.95059e-11	3.62886e-06	9.11754e-06	2.24876e-11	2.73786e-06	0.0218725	0.0406555
g__Dehalobacteriums__Dehalobacterium formicoaceticum	1.94845e-06	6.9657e-13	4.81861e-07	5.84135e-06	1.30981e-12	6.6076e-07	0.021845	0.0406555
g__Desulfitibacters__Desulfitibacter sp. BRH_c19	6.70489e-08	3.37349e-15	3.35335e-08	1.60975e-06	3.08982e-13	3.20927e-07	0.0216931	0.0406555
g__Succinispiras__Succinispira mobilis	5.47259e-07	4.74831e-13	3.9784e-07	6.9242e-06	4.91663e-12	1.28019e-06	0.0218863	0.0406555
g__Dialisters__Dialister invisus CAG218	8.26423e-06	8.908e-12	1.72318e-06	0	0	0	0.0216257	0.0406555
g__Megasphaeras__Megasphaera paucivorans	5.66452e-05	2.33307e-10	8.81867e-06	1.33663e-05	1.5477e-11	2.27135e-06	0.0219413	0.0406555
g__Peptoniphiluss__Peptoniphilus asaccharolyticus	1.82712e-06	2.08499e-13	2.63628e-07	2.11486e-07	1.34179e-13	2.11486e-07	0.0217068	0.0406555
g__Leptotrichias__Leptotrichia hofstadii	9.23783e-06	6.84462e-12	1.51048e-06	1.25504e-06	1.48667e-12	7.03959e-07	0.0216395	0.0406555
g__Taylorellas__Taylorella equigenitalis	3.90334e-07	5.26385e-14	1.32462e-07	2.24197e-06	4.02337e-13	3.66214e-07	0.0219275	0.0406555
g__Vibrios__Vibrio azureus	3.52633e-05	1.57723e-10	7.25083e-06	6.50208e-07	6.28026e-13	4.57539e-07	0.0218312	0.0406555
g__Unclassifieds__uncultured bacterium fosmid pJB42G5	1.80979e-06	1.32832e-12	6.65411e-07	1.92168e-05	3.887e-11	3.59954e-06	0.0219	0.0406555
g__Ustilaginoideas__Ustilaginoidea virens	8.69384e-08	9.74992e-15	5.70085e-08	7.84559e-07	5.41713e-14	1.34377e-07	0.0217206	0.0406555
g__Arthrobacters__Arthrobacter sp. PAMC 25486	4.32623e-08	5.61489e-15	4.32623e-08	3.50537e-07	6.94185e-15	4.81035e-08	0.0219832	0.0406738
g__Bacilluss__Bacillus lonarensis	2.5726e-06	8.49813e-13	5.32232e-07	3.94609e-08	4.67148e-15	3.94609e-08	0.0220107	0.0406738
g__Oribacteriums__Oribacterium sp. FC2011	8.33623e-05	6.64978e-11	4.70807e-06	4.39229e-05	1.40591e-10	6.84569e-06	0.0219969	0.0406738
g__Unclassifieds__Thermoplasmatales archaeon SG8_52_3	0	0	0	4.81052e-06	3.08247e-12	1.01365e-06	0.0220419	0.0407032
g__Parascardovias__Parascardovia denticolens	1.37772e-05	2.21296e-11	2.71598e-06	8.31027e-07	2.30313e-13	2.77076e-07	0.0220706	0.0407207
g__Prevotellas__Prevotella scopos	0.000115326	8.82761e-10	1.71538e-05	3.42653e-05	8.49778e-12	1.68303e-06	0.0224053	0.0407207
g__Prevotellas__Prevotella stercorea	0.000295073	1.1142e-09	1.92718e-05	0.000174667	8.52453e-10	1.68568e-05	0.0224191	0.0407207
g__Robiginitaleas__Robiginitalea myxolifaciens	1.75314e-06	4.7156e-13	3.96468e-07	3.86695e-06	1.27484e-13	2.06142e-07	0.0221402	0.0407207
g__Sphingobacteriums__Sphingobacterium psychroaquaticum	1.90929e-06	3.04702e-13	3.18696e-07	4.66642e-06	7.22554e-13	4.90766e-07	0.022309	0.0407207
g__Levilineas__Levilinea saccharolytica	1.44698e-07	7.52288e-15	5.00762e-08	8.99332e-07	6.90448e-14	1.51707e-07	0.022154	0.0407207
g__Unclassifieds__Cyanobacteria bacterium 13_1_20CM_4_61_6	1.65068e-06	3.49906e-13	3.41519e-07	3.55279e-08	3.78669e-15	3.55279e-08	0.0223915	0.0407207
g__Bacilluss__Bacillus megaterium	8.22333e-06	7.71868e-13	5.07237e-07	4.03358e-06	1.6057e-12	7.31596e-07	0.022364	0.0407207
g__Paenibacilluss__Paenibacillus popilliae	9.12528e-07	2.85732e-13	3.08617e-07	6.9223e-06	4.55056e-12	1.23161e-06	0.0221127	0.0407207
g__Lactobacilluss__Lactobacillus mindensis	2.74343e-06	4.08887e-14	1.16746e-07	2.0616e-06	2.22243e-14	8.60703e-08	0.0224328	0.0407207
g__Clostridiums__Clostridium gasigenes	2.04955e-06	2.0583e-12	8.28311e-07	6.98736e-06	1.20961e-12	6.34983e-07	0.0221265	0.0407207
g__Eubacteriums__Eubacterium hallii	7.70109e-05	4.06815e-10	1.1645e-05	1.95884e-05	3.66468e-11	3.49508e-06	0.0221677	0.0407207
g__Lachnoclostridiums__Clostridium saccharolyticum	1.40089e-05	3.40857e-12	1.06592e-06	7.83837e-06	1.7218e-12	7.57583e-07	0.022254	0.0407207
g__Unclassifieds__Lachnospiraceae bacterium G41	0.000239075	2.05073e-09	2.61453e-05	9.28942e-05	8.40287e-10	1.67361e-05	0.0223365	0.0407207
g__Unclassifieds__Lachnospiraceae bacterium MC2017	0.00015788	5.15095e-10	1.31034e-05	6.61941e-05	6.22307e-10	1.44026e-05	0.0223503	0.0407207
g__Unclassifieds__Eubacterium rectale	8.46045e-05	3.62832e-10	1.09975e-05	2.56972e-05	1.05563e-10	5.93193e-06	0.0222952	0.0407207
g__Anaerofilums__Anaerofilum sp. An201	2.05864e-05	2.93425e-12	9.88982e-07	1.26574e-05	5.53335e-12	1.35811e-06	0.0222264	0.0407207
g__Bittarellas__Bittarella massiliensis	2.31656e-06	4.38633e-13	3.82375e-07	2.25434e-07	1.52461e-13	2.25434e-07	0.0223227	0.0407207
g__Desulfonatronovibrios__Desulfonatronovibrio magnus	7.53363e-06	1.16957e-13	1.97448e-07	1.15572e-05	2.06405e-12	8.29468e-07	0.0222402	0.0407207
g__Legionellas__Legionella brunensis	3.79044e-07	2.88785e-14	9.81131e-08	1.58342e-06	1.6633e-13	2.35464e-07	0.0221989	0.0407207
g__Pseudomonass__Pseudomonas gingeri	4.51602e-08	6.11834e-15	4.51602e-08	4.90802e-07	2.04503e-14	8.25637e-08	0.0220989	0.0407207
g__Unclassifieds__bacterium OL_1	5.05218e-06	1.19823e-12	6.31988e-07	1.07581e-06	9.33921e-13	5.57949e-07	0.0222815	0.0407207
g__Unclassifieds__uncultured bacterium Contig1514	3.79461e-05	1.53981e-10	7.16429e-06	0.000124528	8.55309e-10	1.6885e-05	0.0222127	0.0407207
g__Unclassifieds__uncultured bacterium fosmid pJB154B8_contig II	5.25688e-06	8.0012e-13	5.16437e-07	9.88869e-06	2.10752e-12	8.38157e-07	0.0223778	0.0407207
g__Hypsizyguss__Hypsizygus marmoreus	1.20149e-06	3.24957e-13	3.29118e-07	6.24663e-06	3.10534e-12	1.01741e-06	0.0222677	0.0407207
g__Desulfovibrios__Desulfovibrio sp. X2	2.27202e-07	2.47709e-14	9.08678e-08	1.37399e-06	1.5423e-13	2.26738e-07	0.0224754	0.0407703
g__Unclassifieds__Candidatus Hydrogenedentes bacterium	3.73303e-07	3.28296e-14	1.0461e-07	3.32444e-06	1.15562e-12	6.2065e-07	0.022549	0.040815
g__Azospiras__Azospira oryzae	1.41613e-06	2.73484e-13	3.0193e-07	0	0	0	0.0225215	0.040815
g__Cyphellophoras__Cyphellophora europaea	1.94475e-06	2.18867e-12	8.54141e-07	6.87278e-06	1.12846e-12	6.13314e-07	0.0225628	0.040815
g__Hanseniasporas__Hanseniaspora opuntiae	1.44268e-06	1.23011e-12	6.4034e-07	6.55405e-06	2.34205e-12	8.83564e-07	0.0225766	0.040815
g__Gelatoporias__Gelatoporia subvermispora	3.34635e-07	1.27917e-13	2.06492e-07	7.27197e-06	6.43752e-12	1.46487e-06	0.0225353	0.040815
g__Bacteroidess__Bacteroides caccae CAG21	1.52603e-06	2.91832e-13	3.11893e-07	5.18899e-08	5.44712e-15	4.26111e-08	0.0226026	0.0408205
g__Unclassifieds__Flavobacteriales bacterium TMED84	4.76622e-07	1.78928e-13	2.44219e-07	3.266e-06	8.86822e-13	5.43698e-07	0.0226164	0.0408205
g__Unclassifieds__Bacteroidetes bacterium OLB10	2.89805e-06	4.42263e-13	3.83954e-07	1.27762e-05	1.29371e-11	2.07663e-06	0.0226714	0.0408205
g__Unclassifieds__Opitutae bacterium AMD_G1	2.84394e-08	6.18419e-16	1.43576e-08	4.15524e-07	1.99136e-14	8.14732e-08	0.0226439	0.0408205
g__Unclassifieds__candidate division WOR_3 bacterium SM23_60	2.3899e-06	6.76561e-13	4.7489e-07	1.55682e-07	7.40058e-15	4.96675e-08	0.0226301	0.0408205
g__Clavisporas__Clavispora lusitaniae	5.43106e-06	2.20913e-12	8.58124e-07	1.93151e-05	2.42106e-11	2.84081e-06	0.0226576	0.0408205
g__Kribbellas__Kribbella sp. ALI_6_A	1.67354e-06	5.76499e-13	4.38368e-07	4.85427e-06	8.11508e-13	5.20099e-07	0.0227137	0.0408332
g__Sunxiuqinias__Sunxiuqinia elliptica	8.64957e-06	1.14937e-11	1.95736e-06	2.34782e-05	1.86712e-11	2.49474e-06	0.0226999	0.0408332
g__Unclassifieds__Flavobacteriaceae bacterium	4.09398e-07	6.47052e-14	1.46862e-07	4.07325e-06	1.77727e-12	7.69691e-07	0.0227275	0.0408332
g__Bacilluss__Bacillus marisflavi	9.74377e-08	2.84823e-14	9.74377e-08	9.25203e-07	6.56153e-14	1.47891e-07	0.022755	0.0408332
g__Unclassifieds__uncultured bacterium r_03	3.77363e-06	1.68565e-12	7.49588e-07	1.14818e-05	6.47019e-12	1.46858e-06	0.0227412	0.0408332
g__Unclassifieds__Candidatus Bathyarchaeota archaeon B26_2	1.78218e-07	1.26096e-14	6.4832e-08	1.29004e-06	1.60367e-13	2.31205e-07	0.0229678	0.040839
g__Methanobacteriums__Methanobacterium paludis	6.31268e-06	3.07151e-12	1.01185e-06	1.40502e-06	3.50699e-13	3.41906e-07	0.0232314	0.040839
g__Bacteroidess__Bacteroides thetaiotaomicron CAG40	7.66293e-06	8.06694e-12	1.63981e-06	1.92855e-05	1.14872e-11	1.9568e-06	0.0234928	0.040839
g__Unclassifieds__Porphyromonadaceae bacterium KH3CP3RA	6.56588e-06	5.64274e-12	1.37146e-06	2.15682e-05	2.6201e-11	2.95528e-06	0.0231764	0.040839
g__Prevotellas__Prevotella sp. 885	0.00109511	3.38549e-09	3.35931e-05	0.000785635	1.0393e-08	5.88587e-05	0.0233965	0.040839
g__Prevotellas__Prevotella sp. CAG386	0.000526834	2.67965e-09	2.98867e-05	0.000317298	3.51035e-09	3.4207e-05	0.0231213	0.040839
g__Prevotellas__Prevotella sp. ICM33	3.4584e-05	1.92593e-11	2.53373e-06	2.2836e-05	6.95023e-13	4.81326e-07	0.0234791	0.040839
g__Unclassifieds__Chitinophagaceae bacterium PMP191F	2.07049e-06	1.22504e-13	2.02076e-07	3.39509e-06	1.24006e-13	2.03311e-07	0.0230651	0.040839
g__Algoriphaguss__Algoriphagus marincola	6.85016e-07	2.61755e-15	2.95384e-08	1.41184e-06	7.31782e-14	1.56182e-07	0.0233828	0.040839
g__Echinicolas__Echinicola pacifica	4.63312e-06	1.31939e-12	6.63171e-07	8.21505e-06	4.75794e-13	3.98244e-07	0.022954	0.040839
g__Fabibacters__Fabibacter pacificus	6.08251e-07	1.0801e-13	1.89746e-07	4.93255e-06	2.59289e-12	9.29675e-07	0.0234653	0.040839
g__Pontibacters__Pontibacter roseus	0	0	0	7.19904e-07	7.33775e-14	1.56394e-07	0.0231901	0.040839
g__Nonlabenss__Nonlabens sp. Hel1_33_55	1.38264e-06	5.3522e-14	1.33569e-07	2.41737e-06	9.82752e-14	1.80993e-07	0.0232177	0.040839
g__Unclassifieds__Flavobacteriaceae bacterium CG18_big_fil_WC_8_21_14_2_50_34_36	9.13319e-07	1.54241e-13	2.26746e-07	3.02889e-06	4.82241e-13	4.00933e-07	0.0232452	0.040839
g__Unclassifieds__Bacteroidetes bacterium RIFOXYA12_FULL_38_20	1.40901e-07	1.75179e-14	7.64152e-08	1.08823e-06	1.06069e-13	1.88033e-07	0.0228015	0.040839
g__Unclassifieds__Bacteroidetes oral taxon 274	2.82615e-05	9.21729e-11	5.54295e-06	7.22113e-05	1.78411e-10	7.7117e-06	0.0229816	0.040839
g__Unclassifieds__Nostocales cyanobacterium HT_58_2	2.05235e-07	9.57159e-14	1.78621e-07	1.05912e-06	8.51312e-15	5.32701e-08	0.0233277	0.040839
g__Synechococcuss__Synechococcus sp. TMED20	8.45772e-07	6.48635e-13	4.64986e-07	4.24178e-06	1.00078e-12	5.77575e-07	0.0233415	0.040839
g__Bacilluss__Bacillus sp. YR288	1.41287e-06	7.0633e-13	4.85225e-07	5.38398e-06	1.5062e-12	7.08567e-07	0.0229953	0.040839
g__Gracilibacilluss__Gracilibacillus timonensis	0	0	0	3.7056e-07	1.91528e-14	7.99017e-08	0.0229128	0.040839
g__Rubeoparvulums__Rubeoparvulum massiliense	6.35727e-07	5.36122e-13	4.22738e-07	2.68438e-06	4.19307e-14	1.18224e-07	0.0228153	0.040839
g__Paenibacilluss__Paenibacillus durus	4.03308e-06	2.30163e-12	8.75904e-07	3.4422e-08	3.55463e-15	3.4422e-08	0.0234378	0.040839
g__Saccharibacilluss__Saccharibacillus sp. O16	6.73777e-07	6.37382e-14	1.4576e-07	0	0	0	0.0230376	0.040839
g__Lactobacilluss__Lactobacillus coleohominis	3.72175e-07	1.99541e-14	8.15559e-08	0	0	0	0.0234103	0.040839
g__Clostridiums__Clostridium cavendishii	2.63258e-06	2.07507e-13	2.63e-07	5.11162e-06	6.77889e-13	4.75356e-07	0.023424	0.040839
g__Lachnospiras__Lachnospira pectinoschiza	1.64557e-05	2.39915e-12	8.94268e-07	8.12861e-06	7.17993e-12	1.54703e-06	0.0228428	0.040839
g__Oribacteriums__Oribacterium sp. oral taxon 108	5.45254e-06	2.6501e-12	9.39875e-07	1.09723e-06	6.33659e-14	1.45334e-07	0.0233552	0.040839
g__Romboutsias__Romboutsia lituseburensis	4.06865e-07	1.13051e-13	1.94123e-07	3.54368e-06	1.26891e-12	6.50362e-07	0.0230514	0.040839
g__Ruminiclostridiums__Clostridium methylpentosum	0.000116542	5.06247e-10	1.29903e-05	3.55241e-05	4.11588e-10	1.17131e-05	0.0229403	0.040839
g__Unclassifieds__Ruminococcaceae bacterium AE2021	2.8867e-05	1.19463e-11	1.99552e-06	1.67939e-05	8.69256e-12	1.70221e-06	0.0232039	0.040839
g__Coprobacilluss__Coprobacillus sp. CAG698	6.33945e-06	6.71699e-12	1.49633e-06	1.66785e-05	8.4017e-12	1.67349e-06	0.0231626	0.040839
g__Holdemanias__Holdemania filiformis	3.93203e-06	8.42423e-13	5.29913e-07	1.30363e-06	1.26963e-13	2.05721e-07	0.0230091	0.040839
g__Unclassifieds__Erysipelotrichaceae bacterium MTC7	4.74158e-06	1.58523e-12	7.26917e-07	7.07389e-07	7.38943e-13	4.96301e-07	0.0233002	0.040839
g__Unclassifieds__Ignavibacteriales bacterium CG07_land_8_20_14_0_80_59_12	1.19849e-07	1.10822e-14	6.07789e-08	5.53244e-07	1.49428e-14	7.05758e-08	0.0228703	0.040839
g__Gemmatas__Gemmata obscuriglobus	7.0389e-07	3.59714e-13	3.46272e-07	5.14493e-06	2.44626e-12	9.03006e-07	0.0232589	0.040839
g__Rickettsias__Rickettsia endosymbiont of Culicoides newsteadi	1.40142e-07	1.61732e-14	7.34239e-08	2.28282e-06	6.41111e-13	4.62281e-07	0.023369	0.040839
g__Unclassifieds__Deltaproteobacteria bacterium RBG_13_65_10	5.63261e-06	4.04493e-12	1.16117e-06	1.75485e-07	7.45424e-14	1.57631e-07	0.0228566	0.040839
g__Legionellas__Legionella gratiana	1.01373e-06	1.40606e-13	2.16491e-07	1.43886e-08	6.21098e-16	1.43886e-08	0.0231489	0.040839
g__Xylellas__Xylella fastidiosa	9.57327e-08	9.0032e-15	5.4782e-08	5.45154e-07	1.94022e-14	8.04201e-08	0.0230789	0.040839
g__Sediminispirochaetas__Sediminispirochaeta bajacaliforniensis	2.38893e-07	5.08173e-14	1.3015e-07	9.47555e-07	1.99153e-14	8.14765e-08	0.0231076	0.040839
g__Unclassifieds__bacterium P3	0.000893817	1.14372e-08	6.17447e-05	0.00147483	3.66893e-08	0.000110588	0.0232727	0.040839
g__Unclassifieds__Spartobacteria bacterium AMD_G4	3.21511e-07	1.28296e-13	2.06798e-07	2.69729e-06	6.68358e-13	4.72002e-07	0.0231351	0.040839
g__Unclassifieds__Verrucomicrobia bacterium SCN 57_15	1.65014e-07	3.22199e-14	1.03634e-07	1.68555e-06	3.01256e-13	3.16889e-07	0.0234516	0.040839
g__Pedosphaeras__Pedosphaera sp. Tous_C6FEB	2.5406e-06	2.7384e-12	9.55406e-07	1.18188e-05	9.55274e-12	1.78445e-06	0.0232864	0.040839
g__Unclassifieds__Verrucomicrobiaceae bacterium TMED86	5.63402e-07	4.90882e-14	1.27917e-07	2.24114e-06	3.53079e-13	3.43064e-07	0.023314	0.040839
g__Verruconiss__Verruconis gallopava	8.33072e-08	1.70057e-15	2.38087e-08	2.79227e-06	1.01783e-12	5.82475e-07	0.022899	0.040839
g__Lachanceas__Lachancea fermentati	1.42822e-06	1.46916e-12	6.99801e-07	6.24722e-06	1.77623e-12	7.69465e-07	0.0229265	0.040839
g__Hepatosporas__Hepatospora eriocheir	2.7267e-06	7.49306e-12	1.58041e-06	1.51897e-05	1.39151e-11	2.15369e-06	0.022829	0.040839
g__Lactobacilluss__Lactobacillus tucceti	1.5643e-07	4.88356e-14	1.27587e-07	8.84599e-07	2.80686e-14	9.67275e-08	0.0235209	0.0408613
g__Sutterellas__Sutterella wadsworthensis	0.00041598	5.71321e-09	4.36395e-05	8.69757e-05	1.00143e-08	5.77764e-05	0.0235495	0.0408842
g__Porphyromonass__Porphyromonas gingivicanis	5.85711e-05	2.99571e-10	9.99284e-06	1.27813e-05	5.24944e-12	1.32281e-06	0.0235919	0.0408965
g__Alistipess__Alistipes sp. CAG268	3.82647e-05	6.75009e-11	4.74345e-06	9.20229e-05	3.53129e-10	1.08494e-05	0.0236194	0.0408965
g__Unclassifieds__Chloroflexi bacterium GWB2_49_20	2.80002e-07	8.94472e-14	1.72672e-07	1.17687e-06	2.76372e-14	9.59812e-08	0.0236332	0.0408965
g__Selenomonass__Selenomonas sp. CM52	2.76694e-05	8.97006e-11	5.46811e-06	2.66261e-06	1.21837e-12	6.37278e-07	0.0236057	0.0408965
g__Unclassifieds__Burkholderia phage AH2	0	0	0	7.34229e-06	7.83576e-12	1.61614e-06	0.0235782	0.0408965
g__Lachnoclostridiums__Lachnoclostridium sp. An181	1.13285e-05	7.63364e-12	1.59516e-06	2.99275e-06	2.48243e-12	9.09658e-07	0.0236616	0.0409056
g__Anaerotruncuss__Anaerotruncus sp. CAG528	8.83008e-06	8.10531e-13	5.19785e-07	5.1e-06	1.21512e-12	6.36429e-07	0.0236754	0.0409056
g__Desulforegulas__Desulforegula conservatrix	8.86663e-07	1.14552e-13	1.95407e-07	0	0	0	0.0236891	0.0409056
g__Salmonellas__Salmonella enterica	3.3796e-06	2.8778e-14	9.79421e-08	8.28337e-06	3.48249e-12	1.07742e-06	0.0237304	0.0409056
g__Pantoeas__Pantoea agglomerans	1.0199e-06	1.26578e-13	2.05409e-07	5.54735e-08	9.23193e-15	5.54735e-08	0.0237166	0.0409056
g__Clohesyomycess__Clohesyomyces aquaticus	1.67378e-07	1.05927e-14	5.94215e-08	3.63555e-06	1.74253e-12	7.62132e-07	0.0237029	0.0409056
g__Candidatus Marithrixs__Candidatus Marithrix sp. Canyon 246	2.05533e-06	1.01257e-12	5.80969e-07	4.87862e-06	1.53763e-13	2.26394e-07	0.0237616	0.0409329
g__Paenibacilluss__Paenibacillus sp. FSL R7_277	1.21217e-06	1.92824e-13	2.53524e-07	4.62518e-08	6.41769e-15	4.62518e-08	0.0237892	0.0409541
g__Prevotellas__Prevotella enoeca	0.000326588	4.06729e-09	3.68207e-05	0.000148902	5.8954e-10	1.40183e-05	0.0238476	0.0410254
g__Selenomonass__Selenomonas sp. oral taxon 137	8.05321e-07	8.46312e-14	1.67959e-07	4.24103e-08	1.38205e-15	2.14635e-08	0.0238614	0.0410254
g__Unclassifieds__Deltaproteobacteria bacterium RBG_16_71_12	2.89171e-07	3.52748e-14	1.08436e-07	2.55123e-06	7.21599e-13	4.90442e-07	0.0239038	0.0410454
g__Caloceras__Calocera cornea	7.05399e-07	4.10411e-13	3.6987e-07	4.29322e-06	1.49299e-12	7.05453e-07	0.0238901	0.0410454
g__Iodobacters__Iodobacter sp. BJB302	0	0	0	1.12178e-06	1.86438e-13	2.49291e-07	0.0239325	0.0410683
g__Rhizobiums__Rhizobium sp. LC145	0	0	0	1.88454e-06	5.27079e-13	4.19157e-07	0.023975	0.0410883
g__Acetobacters__Acetobacter sp. 46_36	1.38996e-05	3.8509e-12	1.13298e-06	6.26918e-06	4.78985e-12	1.26357e-06	0.0239612	0.0410883
g__Prevotellas__Prevotella loescheii	3.93334e-05	1.63569e-11	2.33501e-06	2.66417e-05	7.58972e-12	1.59057e-06	0.0240174	0.0410998
g__Roseburias__Roseburia sp. CAG45	7.43728e-06	3.50526e-12	1.08094e-06	1.45729e-06	1.81552e-12	7.77928e-07	0.0240449	0.0410998
g__Desulfatibacillums__Desulfatibacillum alkenivorans	1.33279e-07	1.47186e-15	2.21499e-08	5.734e-07	2.73595e-14	9.54977e-08	0.0240587	0.0410998
g__Helicobacters__Helicobacter sp. CLO_3	9.32464e-06	1.07158e-11	1.88996e-06	5.20341e-07	8.12265e-13	5.20341e-07	0.0240312	0.0410998
g__Unclassifieds__uncultured bacterium	0.00092029	1.23683e-08	6.42087e-05	0.00143782	2.74338e-08	9.56274e-05	0.0240037	0.0410998
g__Unclassifieds__Desulfuromonadales bacterium C00003068	1.82331e-07	4.60885e-14	1.23947e-07	8.00182e-07	1.08576e-14	6.01599e-08	0.0241045	0.0411489
g__Unclassifieds__uncultured Oceanospirillales bacterium HF0500_29K23	2.73629e-07	6.00953e-14	1.41534e-07	2.27311e-06	5.36317e-13	4.22815e-07	0.0241183	0.0411489
g__Prevotellas__Prevotella buccae	0.000500353	6.25437e-09	4.56595e-05	0.00028173	9.17801e-10	1.7491e-05	0.0241872	0.0411612
g__Dyadobacters__Dyadobacter beijingensis	3.53773e-07	2.26072e-13	2.74513e-07	3.35163e-06	1.12208e-12	6.11578e-07	0.0241734	0.0411612
g__Chryseobacteriums__Chryseobacterium joostei	4.05512e-06	2.3955e-12	8.93588e-07	5.00896e-08	3.46299e-15	3.39754e-08	0.0241459	0.0411612
g__Calothrixs__Calothrix parasitica	2.08286e-06	1.34167e-12	6.68749e-07	1.04762e-05	9.2108e-12	1.75222e-06	0.0241597	0.0411612
g__Capnocytophagas__Capnocytophaga gingivalis	1.88095e-06	5.11734e-13	4.13011e-07	4.97835e-06	9.33582e-13	5.57848e-07	0.0242133	0.0411793
g__Denitrobacteriums__Denitrobacterium detoxificans	1.31729e-05	1.25247e-12	6.46136e-07	3.07111e-05	4.51084e-11	3.87765e-06	0.0242414	0.0412008
g__Cellulophagas__Cellulophaga tyrosinoxydans	6.58336e-08	1.30022e-14	6.58336e-08	3.76639e-06	2.05364e-12	8.27374e-07	0.0242847	0.0412482
g__Fimbriimonass__Fimbriimonas ginsengisoli	5.40112e-07	2.67781e-13	2.98765e-07	4.17897e-06	1.73429e-12	7.60328e-07	0.0243124	0.0412487
g__Prevotellas__Prevotella sp. BP1_145	0.00172069	1.05926e-07	0.000187906	0.00263938	2.17418e-08	8.51309e-05	0.0243674	0.0412487
g__Chryseobacteriums__Chryseobacterium sp. P1_3	6.40698e-07	6.2199e-14	1.4399e-07	0	0	0	0.0243949	0.0412487
g__Chryseobacteriums__Chryseobacterium sp. YR480	6.23428e-07	5.87899e-14	1.39988e-07	0	0	0	0.0243536	0.0412487
g__Clostridiums__Clostridium sp. CAG557	1.95354e-06	1.25231e-12	6.46094e-07	1.31863e-05	1.78321e-11	2.43804e-06	0.0243399	0.0412487
g__Acidaminococcuss__Acidaminococcus sp. HPA0509	5.54563e-06	3.64705e-12	1.10258e-06	6.21473e-07	3.07948e-14	1.01316e-07	0.0244087	0.0412487
g__Unclassifieds__Planctomycetes bacterium SM23_32	1.75012e-06	3.198e-12	1.03247e-06	9.17807e-06	5.14652e-12	1.30977e-06	0.0243261	0.0412487
g__Pandoraeas__Pandoraea pulmonicola	2.65213e-06	1.06456e-12	5.95695e-07	0	0	0	0.0243811	0.0412487
g__Robiginitomaculums__Robiginitomaculum sp.	2.35095e-05	3.86131e-11	3.58762e-06	6.30986e-06	6.39627e-12	1.46017e-06	0.0244398	0.0412753
g__Chroococcidiopsiss__Chroococcidiopsis thermalis	2.47761e-06	9.34259e-13	5.5805e-07	0	0	0	0.024471	0.0413018
g__Bacteroidess__Bacteroides clarus	6.11831e-05	7.56177e-11	5.02055e-06	3.78107e-05	7.56038e-12	1.58749e-06	0.0245001	0.041319
g__Prevotellas__Prevotella sp. 109	0.000258442	2.53898e-09	2.90917e-05	0.000127599	6.84809e-11	4.77776e-06	0.0245139	0.041319
g__Unclassifieds__Veillonellaceae bacterium DNF00751	8.92734e-06	1.16622e-11	1.97165e-06	1.56665e-07	5.53912e-14	1.35881e-07	0.0245277	0.041319
g__Prevotellas__Prevotella ruminicola	g__Prevotellas__Prevotella ruminicola	g__Prevotellas__Prevotella ruminicola	g__Prevotellas__Prevotella ruminicola	g__Prevotellas__Prevotella ruminicola	g__Prevotellas__Prevotella ruminicola	g__Prevotellas__Prevotella ruminicola	g__Prevotellas__Prevotella ruminicola	g__Prevotellas__Prevotella ruminicola	g__Prevotellas__Prevotella ruminicola	g__Prevotellas__Prevotella ruminicola	g__Prevotellas__Prevotella ruminicola	g__Prevotellas__Prevotella ruminicola	g__Prevotellas__Prevotella ruminicola	g__Prevotellas__Prevotella ruminicola	g__Prevotellas__Prevotella ruminicola	g__Prevotellas__Prevotella ruminicola	g__Prevotellas__Prevotella ruminicola	g__Prevotellas__Prevotella ruminicola	g__Prevotellas__Prevotella ruminicola	g__Prevotellas__Prevotella ruminicola	g__Prevotellas__Prevotella ruminicola	g__Prevotellas__Prevotella ruminicola	g__Prevotellas__Prevotella ruminicola	g__Prevotellas__Prevotella ruminicola	g__Prevotellas__Prevotella ruminicola	g__Prevotellas__Prevotella ruminicola	g__Prevotellas__Prevotella ruminicola	g__Prevotellas__Prevotella ruminicola	g__Prevotellas__Prevotella ruminicola	g__Prevotellas__Prevotella ruminicola	g__Prevotellas__Prevotella ruminicola	g__Prevotellas__Prevotella ruminicola	g__Prevotellas__Prevotella ruminicola	g__Prevotellas__Prevotella ruminicola	g__Prevotellas__Prevotella ruminicola	g__Prevotellas__Prevotella ruminicola	g__Prevotellas__Prevotella ruminicola	g__Prevotellas__Prevotella ruminicola	g__Prevotellas__Prevotella ruminicola	g__Prevotellas__Prevotella ruminicola	g__Prevotellas__Prevotella ruminicola	g__Prevotellas__Prevotella ruminicola	g__Prevotellas__Prevotella ruminicola	g__Prevotellas__Prevotella ruminicola	g__Prevotellas__Prevotella ruminicola	g__Prevotellas__Prevotella ruminicola	g__Prevotellas__Prevotella ruminicola	g__Prevotellas__Prevotella ruminicola	g__Prevotellas__Prevotella ruminicola
g__Clostridiums__Clostridium sp. 29_15	2.15001e-06	1.94885e-13	2.54876e-07	5.4874e-07	1.95893e-13	2.55534e-07	0.0245732	0.0413637
g__Unclassifieds__Firmicutes bacterium CAG475	2.62491e-06	1.86256e-12	7.87942e-07	7.17855e-06	1.29795e-12	6.57761e-07	0.0245869	0.0413637
g__Streptococcuss__Streptococcus bovimastitidis	5.75088e-07	1.96815e-14	8.09969e-08	7.76886e-08	1.81066e-14	7.76886e-08	0.0246294	0.0413858
g__Crocinitomixs__Crocinitomix catalasitica	1.04578e-06	1.06745e-12	5.96505e-07	7.60703e-06	5.51691e-12	1.35609e-06	0.0247027	0.0414308
g__Megamonass__Megamonas funiformis	1.25799e-05	1.4176e-11	2.17378e-06	1.78559e-06	3.64137e-12	1.10172e-06	0.024689	0.0414308
g__Unclassifieds__Lentisphaerae bacterium GWF2_45_14	1.7049e-05	1.36606e-11	2.1339e-06	7.62405e-05	5.21947e-10	1.31902e-05	0.0246752	0.0414308
g__Labilibacters__Labilibacter marinus	8.26798e-06	1.36209e-11	2.1308e-06	2.13879e-05	1.27579e-11	2.06219e-06	0.0247452	0.0414499
g__Pyronemas__Pyronema omphalodes	2.70095e-06	5.09659e-12	1.3034e-06	1.26257e-05	9.9739e-12	1.82336e-06	0.0247314	0.0414499
g__Yersinias__Yersinia frederiksenii	1.29933e-06	2.38262e-13	2.81817e-07	4.02416e-08	4.85815e-15	4.02416e-08	0.0247728	0.0414702
g__Capnocytophagas__Capnocytophaga sp. CM59	1.22635e-05	1.02939e-12	5.85772e-07	6.25372e-06	4.5228e-12	1.22784e-06	0.024828	0.0414845
g__Nevskias__Nevskia soli	7.27972e-07	8.13295e-14	1.64651e-07	0	0	0	0.0248143	0.0414845
g__Punctularias__Punctularia strigosozonata	1.32842e-06	1.29804e-12	6.57784e-07	5.01423e-06	7.86489e-13	5.12018e-07	0.0248005	0.0414845
g__Desulfacinums__Desulfacinum infernum	7.19117e-07	2.87358e-13	3.09493e-07	3.7131e-06	1.09272e-12	6.03524e-07	0.0248566	0.0415062
g__Rubinisphaeras__Rubinisphaera brasiliensis	1.04721e-06	3.27233e-13	3.30269e-07	5.02966e-06	2.12223e-12	8.41076e-07	0.0249126	0.0415218
g__Unclassifieds__Campylobacteraceae bacterium 4484_4	4.51748e-07	8.68778e-14	1.70174e-07	1.76242e-06	1.78171e-13	2.43701e-07	0.0248989	0.0415218
g__Kazachstanias__Kazachstania saulgeensis	1.25086e-06	7.76281e-13	5.08685e-07	1.40108e-05	2.43446e-11	2.84866e-06	0.0248851	0.0415218
g__Zunongwangias__Zunongwangia profunda	5.63396e-07	3.422e-14	1.06802e-07	3.11878e-06	9.77387e-13	5.70785e-07	0.0249958	0.0415307
g__Clostridiums__Clostridium sp. CL_2	3.85585e-06	8.63571e-14	1.69663e-07	9.73875e-06	5.25985e-12	1.32412e-06	0.0249407	0.0415307
g__Boseas__Bosea sp. RAC05	6.24331e-07	2.93533e-14	9.89163e-08	1.82529e-06	1.94083e-13	2.54351e-07	0.024982	0.0415307
g__Unclassifieds__candidate division KSB1 4572_119	3.56329e-07	1.71351e-14	7.55757e-08	2.46848e-06	6.73689e-13	4.73881e-07	0.0249682	0.0415307
g__Unclassifieds__uncultured bacterium r_06	5.14179e-06	4.24881e-12	1.19007e-06	1.54032e-05	1.2055e-11	2.00458e-06	0.0249545	0.0415307
g__Alicyclobacilluss__Alicyclobacillus contaminans	6.52586e-07	2.79242e-13	3.05091e-07	2.622e-06	3.23513e-13	3.28386e-07	0.0250388	0.0415733
g__Desulfatiglanss__Desulfatiglans anilini	1.21664e-07	3.52789e-14	1.08442e-07	1.38123e-06	2.11373e-13	2.65439e-07	0.0250525	0.0415733
g__Dysgonomonass__Dysgonomonas mossii	8.5434e-06	5.72649e-12	1.3816e-06	1.70225e-05	5.46128e-12	1.34923e-06	0.0250811	0.0415917
g__Smithellas__Smithella sp. SDB	8.84548e-07	2.997e-13	3.1607e-07	3.30967e-06	6.15695e-13	4.53025e-07	0.0250948	0.0415917
g__Prevotellas__Prevotella sp. MSX73	0.00026602	4.54336e-09	3.8916e-05	9.26407e-05	1.60932e-10	7.32421e-06	0.0251792	0.0416539
g__Weissellas__Weissella paramesenteroides	8.64407e-07	1.01481e-13	1.83921e-07	4.00323e-08	4.80777e-15	4.00323e-08	0.0251516	0.0416539
g__Purpureocilliums__Purpureocillium lilacinum	1.79757e-07	1.22725e-14	6.39597e-08	1.05224e-06	1.06829e-13	1.88705e-07	0.0251654	0.0416539
g__Ktedonobacters__Ktedonobacter sp. 13_1_40CM_4_52_4	3.6825e-07	3.18655e-14	1.03062e-07	2.37285e-06	5.98568e-13	4.4668e-07	0.0252563	0.0417462
g__Scytonemas__Scytonema millei	0	0	0	1.29098e-06	2.61622e-13	2.95309e-07	0.0252838	0.0417462
g__Stomatobaculums__Stomatobaculum longum	0.000133568	7.48943e-10	1.58002e-05	4.5515e-05	4.67714e-10	1.24862e-05	0.0252701	0.0417462
g__Unclassifieds__Lachnospiraceae bacterium P6A3	5.7864e-05	1.05901e-10	5.94141e-06	2.47903e-05	6.59294e-11	4.68791e-06	0.0252976	0.0417462
g__Fusobacteriums__Fusobacterium sp. CM21	4.11156e-08	1.8518e-15	2.48448e-08	1.11066e-06	1.78486e-13	2.43917e-07	0.0253511	0.0417572
g__Unclassifieds__Proteobacteria bacterium TMED72	2.4872e-07	1.29988e-14	6.5825e-08	2.85701e-06	1.05762e-12	5.93752e-07	0.0253236	0.0417572
g__Treponemas__Treponema caldarium	1.8273e-06	3.43343e-13	3.38301e-07	3.40513e-06	4.88015e-14	1.27543e-07	0.0253374	0.0417572
g__Unclassifieds__Candidatus Roizmanbacteria bacterium CG22_combo_CG10_13_8_21_14_all_33_16	1.51575e-06	1.6947e-13	2.37676e-07	3.9583e-07	2.87834e-14	9.79514e-08	0.025421	0.0417628
g__Clostridiums__Clostridium sp. MSTE9	5.47553e-06	2.83169e-12	9.71543e-07	9.10092e-07	4.6086e-13	3.91944e-07	0.0253934	0.0417628
g__Derxias__Derxia lacustris	1.22763e-07	2.60362e-14	9.31598e-08	1.49773e-06	2.72828e-13	3.01567e-07	0.0254347	0.0417628
g__Hyalangiums__Hyalangium minutum	3.27575e-07	1.87053e-14	7.89627e-08	3.15217e-06	1.24053e-12	6.43048e-07	0.0253797	0.0417628
g__Spirochaetas__Spirochaeta cellobiosiphila	3.59923e-06	7.56714e-12	1.5882e-06	1.53516e-05	1.42581e-11	2.18007e-06	0.0254072	0.0417628
g__Enterocytozoons__Enterocytozoon bieneusi	6.42009e-07	4.39913e-13	3.82933e-07	4.21841e-06	1.58221e-12	7.26225e-07	0.0254485	0.0417628
g__Flavobacteriums__Flavobacterium urocaniciphilum	5.02515e-06	2.09069e-12	8.34804e-07	1.2043e-05	5.70888e-12	1.37948e-06	0.0254944	0.0418031
g__Lachnoclostridiums__Clostridium methoxybenzovorans	2.74471e-05	4.80075e-11	4.00031e-06	8.7235e-06	7.70246e-12	1.60234e-06	0.0255357	0.0418031
g__Selenomonass__Selenomonas sp. ND2010	7.61094e-05	2.87599e-10	9.79114e-06	2.10599e-05	1.93386e-10	8.02883e-06	0.025522	0.0418031
g__Unclassifieds__Geobacteraceae bacterium GWC2_53_11	1.23557e-07	1.15682e-14	6.20971e-08	6.14612e-07	2.66882e-14	9.4319e-08	0.0255082	0.0418031
g__Shewanellas__Shewanella marina	0	0	0	7.73598e-06	9.52502e-12	1.78186e-06	0.0255644	0.0418151
g__Serratias__Serratia fonticola	5.80566e-07	5.37037e-14	1.33795e-07	0	0	0	0.0255919	0.0418151
g__Acinetobacters__Acinetobacter sp. P8_3_8	2.33074e-07	1.33214e-14	6.66369e-08	9.27904e-07	6.37591e-14	1.45784e-07	0.0256057	0.0418151
g__Chthoniobacters__Chthoniobacter flavus	8.253e-07	1.29907e-13	2.08092e-07	4.72791e-06	2.29422e-12	8.74493e-07	0.0255782	0.0418151
g__Unclassifieds__Phycisphaerae bacterium SM23_30	2.45786e-07	3.72858e-14	1.11484e-07	3.86177e-06	2.06094e-12	8.28843e-07	0.0256787	0.0418575
g__Unclassifieds__bacterium TMED144	2.98954e-07	9.09917e-14	1.74157e-07	1.49672e-06	1.38762e-13	2.15067e-07	0.0256512	0.0418575
g__Hebelomas__Hebeloma cylindrosporum	5.58819e-07	1.46168e-13	2.20732e-07	3.66278e-06	1.39954e-12	6.83018e-07	0.025665	0.0418575
g__Clostridiums__Clostridium tetani	1.26852e-05	1.33367e-11	2.10845e-06	3.34572e-06	6.67605e-13	4.71736e-07	0.0257074	0.0418787
g__Streptococcuss__Streptococcus porci	1.5225e-06	1.41004e-13	2.16798e-07	2.84692e-07	1.05103e-13	1.87175e-07	0.0257351	0.0418981
g__Prevotellas__Prevotella oralis	0.000180237	3.66747e-10	1.10566e-05	0.000116896	2.78145e-10	9.62887e-06	0.0257662	0.0419233
g__Sphingobacteriums__Sphingobacterium sp. CFCC 11742	6.18033e-08	1.1459e-14	6.18033e-08	1.03727e-06	1.41783e-13	2.17396e-07	0.0258225	0.0419508
g__Fictibacilluss__Fictibacillus solisalsi	9.99938e-07	1.61035e-13	2.31686e-07	0	0	0	0.0258362	0.0419508
g__Clostridiums__Clostridium sp. CAG715	1.51922e-05	2.34103e-11	2.79346e-06	2.37898e-06	3.02241e-12	1.00373e-06	0.0258087	0.0419508
g__Nitrosomonass__Nitrosomonas eutropha	5.36363e-08	2.0562e-17	2.61801e-09	8.19558e-07	9.47487e-14	1.77716e-07	0.0258775	0.0419508
g__Unclassifieds__Verrucomicrobiaceae bacterium SCGC AG_212_N21	1.48541e-06	1.60628e-12	7.3173e-07	5.98994e-06	1.67135e-12	7.46402e-07	0.0258637	0.0419508
g__Unclassifieds__uncultured Mediterranean phage uvDeep1_CGR2_KM23_C896	8.90711e-07	3.8674e-13	3.59045e-07	3.18198e-06	4.59112e-13	3.912e-07	0.02585	0.0419508
g__Eubacteriums__Eubacterium sp. 36_13	1.44783e-05	1.25032e-11	2.04151e-06	3.71112e-06	6.27564e-12	1.44633e-06	0.0259199	0.0419687
g__Penicilliums__Penicillium coprophilum	3.3001e-07	6.66706e-14	1.49076e-07	1.16906e-06	4.72584e-14	1.2551e-07	0.0259062	0.0419687
g__Unclassifieds__Lachnospiraceae bacterium RM5	6.78786e-05	2.82502e-11	3.06867e-06	3.39315e-05	1.58587e-10	7.27064e-06	0.0259625	0.0420025
g__Unclassifieds__Clostridiales bacterium NK3B98	0.000239964	2.04075e-09	2.60816e-05	9.99422e-05	1.13918e-09	1.94866e-05	0.02599	0.0420025
g__Pseudovibrios__Pseudovibrio axinellae	1.06561e-07	9.41075e-15	5.60082e-08	8.81121e-07	8.79005e-14	1.71173e-07	0.0260038	0.0420025
g__Diplodias__Diplodia seriata	2.26536e-07	4.22161e-14	1.18626e-07	1.99353e-06	4.63991e-13	3.93273e-07	0.0259763	0.0420025
g__Actinomycess__Actinomyces succiniciruminis	3.52848e-07	3.67518e-15	3.50008e-08	6.89045e-07	1.47594e-14	7.01413e-08	0.0261142	0.0420153
g__Unclassifieds__Sphingobacteriales bacterium 50_39	4.51084e-06	1.06192e-12	5.94958e-07	1.3865e-06	5.33908e-13	4.21864e-07	0.0261692	0.0420153
g__Unclassifieds__Bacteroidetes bacterium RIFCSPLOWO2_12_FULL_37_12	1.28886e-07	1.81052e-14	7.76856e-08	1.45713e-06	2.7e-13	3e-07	0.0261417	0.0420153
g__Pseudanabaenas__Pseudanabaena sp. SR411	1.31532e-06	2.49429e-13	2.88345e-07	5.59358e-08	9.38644e-15	5.59358e-08	0.0261279	0.0420153
g__Caldisalinibacters__Caldisalinibacter kiritimatiensis	2.16112e-06	2.69475e-13	2.99708e-07	7.40812e-07	5.90988e-14	1.40355e-07	0.0260867	0.0420153
g__Butyrivibrios__Butyrivibrio sp. XBB1001	1.64326e-05	1.12232e-11	1.93418e-06	6.46077e-06	4.92252e-12	1.28095e-06	0.0260452	0.0420153
g__Unclassifieds__Ruminococcaceae bacterium CPB6	3.28174e-05	1.05794e-10	5.9384e-06	7.05102e-06	2.73493e-12	9.54801e-07	0.0261554	0.0420153
g__Gilvimarinuss__Gilvimarinus chinensis	6.55805e-06	1.31992e-12	6.63304e-07	2.18328e-06	1.79864e-12	7.74304e-07	0.0261004	0.0420153
g__Methyloglobuluss__Methyloglobulus morosus	8.33951e-07	1.12872e-13	1.93969e-07	0	0	0	0.0260315	0.0420153
g__Marispirochaetas__Marispirochaeta aestuarii	4.97052e-06	1.45061e-12	6.95367e-07	1.97816e-06	5.29617e-15	4.20165e-08	0.026059	0.0420153
g__Nonomuraeas__Nonomuraea solani	1.85552e-07	1.16942e-14	6.24345e-08	6.06604e-07	1.7301e-14	7.59408e-08	0.0261977	0.0420199
g__Niabellas__Niabella soli	5.97951e-07	5.29e-13	4.1992e-07	8.57294e-06	9.8865e-12	1.81535e-06	0.0262253	0.0420199
g__Paraliobacilluss__Paraliobacillus ryukyuensis	0	0	0	1.11394e-06	2.03275e-13	2.60304e-07	0.0262528	0.0420199
g__Acetanaerobacteriums__Acetanaerobacterium elongatum	1.46417e-05	3.08365e-12	1.01385e-06	6.59467e-06	7.53109e-12	1.58441e-06	0.0262665	0.0420199
g__Succinivibrios__Succinivibrio dextrinosolvens	0.00377238	4.52765e-07	0.000388486	0.00133654	5.19083e-07	0.000415966	0.026239	0.0420199
g__Acinetobacters__Acinetobacter sp. ANC 4648	5.01915e-07	7.26133e-14	1.55578e-07	1.32717e-06	3.88385e-14	1.13781e-07	0.0262115	0.0420199
g__Candidatus Cloacimonass__Candidatus Cloacimonas sp. 4484_275	4.46936e-07	1.10374e-13	1.91811e-07	2.06243e-06	3.18496e-13	3.2583e-07	0.0263087	0.042037
g__Veillonellas__Veillonella sp. oral taxon 780	8.9762e-07	6.12211e-14	1.42853e-07	1.1474e-07	3.94959e-14	1.1474e-07	0.0262949	0.042037
g__Unclassifieds__Verrucomicrobia bacterium GWF2_51_19	1.89019e-06	2.86561e-12	9.77345e-07	7.74863e-06	2.78311e-12	9.63173e-07	0.0263371	0.0420571
g__Unclassifieds__Porphyromonadaceae bacterium KH3R12	3.20143e-06	4.91992e-13	4.04966e-07	5.17074e-06	1.49011e-13	2.22868e-07	0.0264088	0.04214
g__Lachnoclostridiums__Clostridium clostridioforme	0.000123472	6.52594e-10	1.47489e-05	4.3452e-05	4.0827e-10	1.16658e-05	0.0264363	0.04214
g__Unclassifieds__candidate division NC10 bacterium CSP1_5	1.15001e-07	1.91877e-14	7.99744e-08	1.4186e-06	2.62318e-13	2.95702e-07	0.0264226	0.04214
g__Porphyromonass__Porphyromonas catoniae	4.89315e-06	1.73833e-13	2.40717e-07	3.43584e-06	1.78341e-13	2.43818e-07	0.0264788	0.0421475
g__Clostridiums__Clostridium bolteae CAG59	2.13259e-06	3.17017e-13	3.25073e-07	4.33778e-07	1.6252e-13	2.32752e-07	0.0265201	0.0421475
g__Gallibacteriums__Gallibacterium salpingitidis	2.81656e-05	4.66022e-11	3.94133e-06	8.78349e-06	1.57504e-11	2.29131e-06	0.0265063	0.0421475
g__Haloplasmas__Haloplasma contractile	1.40151e-05	3.00848e-11	3.16674e-06	4.39581e-07	4.70349e-13	3.95958e-07	0.026465	0.0421475
g__Unclassifieds__candidate division TM6 bacterium GW2011_GWF2_32_72	2.54034e-07	4.06796e-14	1.16447e-07	1.05209e-06	6.49446e-14	1.47133e-07	0.0264925	0.0421475
g__Acidithrixs__Acidithrix ferrooxidans	9.68189e-07	4.13743e-14	1.17437e-07	2.14954e-06	1.90571e-13	2.52039e-07	0.0265512	0.0421543
g__Bombiscardovias__Bombiscardovia coagulans	6.03109e-07	6.08327e-14	1.42399e-07	0	0	0	0.0266787	0.0421543
g__Paludibacters__Paludibacter sp. 47_17	4.52285e-05	8.96815e-11	5.46753e-06	0.000136045	1.2898e-09	2.07348e-05	0.0266925	0.0421543
g__Mucilaginibacters__Mucilaginibacter auburnensis	1.84844e-06	3.13887e-13	3.23464e-07	6.52413e-06	3.3344e-12	1.05426e-06	0.0266374	0.0421543
g__Unclassifieds__Candidatus Aminicenantes bacterium RBG_13_64_14	2.52013e-07	1.0524e-13	1.87296e-07	2.22916e-06	5.5064e-13	4.28424e-07	0.0267613	0.0421543
g__Unclassifieds__Candidatus Saccharibacteria bacterium 49_20	1.22545e-05	1.03651e-11	1.85877e-06	3.96027e-06	1.10047e-12	6.05659e-07	0.0266099	0.0421543
g__Lactobacilluss__Lactobacillus similis	7.81541e-06	9.45514e-12	1.77531e-06	2.24223e-07	1.50828e-13	2.24223e-07	0.0266237	0.0421543
g__Herbinixs__Herbinix hemicellulosilytica	8.63315e-06	5.52669e-13	4.29212e-07	2.5821e-06	5.56993e-12	1.36259e-06	0.026665	0.0421543
g__Lachnoanaerobaculums__Lachnoanaerobaculum saburreum	7.66032e-05	7.24185e-10	1.55369e-05	8.51773e-06	5.01217e-11	4.08745e-06	0.0266512	0.0421543
g__Massilias__Massilia yuzhufengensis	2.21824e-07	3.34503e-14	1.05594e-07	1.53196e-06	2.52013e-13	2.89835e-07	0.0265824	0.0421543
g__Candidatus Babelas__Candidatus Babela massiliensis	2.78703e-08	6.76603e-16	1.50178e-08	2.69968e-06	1.19659e-12	6.31557e-07	0.0267338	0.0421543
g__Photobacteriums__Photobacterium leiognathi	0	0	0	2.69964e-06	1.22236e-12	6.38321e-07	0.0267475	0.0421543
g__Unclassifieds__bacterium P201	0.00325953	1.77365e-07	0.00024315	0.00611032	1.17545e-06	0.000625952	0.0265962	0.0421543
g__Candidas__Candida albicans	4.78266e-07	1.92184e-13	2.53104e-07	3.00012e-06	8.72982e-13	5.39438e-07	0.02672	0.0421543
g__Cordycepss__Cordyceps confragosa	2.79142e-07	1.02591e-13	1.84925e-07	2.45011e-06	6.86769e-13	4.78459e-07	0.0267062	0.0421543
g__Flavobacteriums__Flavobacterium sp. 11	1.31098e-08	5.156e-16	1.31098e-08	1.71383e-06	4.85117e-13	4.02126e-07	0.0267889	0.0421697
g__Propionisporas__Propionispora sp. 2_2_37	1.00791e-05	6.46556e-12	1.46806e-06	2.18307e-06	4.02237e-12	1.15792e-06	0.0268027	0.0421697
g__Caminicellas__Caminicella sporogenes	2.70225e-06	9.11716e-13	5.51276e-07	3.72054e-07	2.27649e-15	2.75469e-08	0.0268753	0.0422093
g__Fimbriiglobuss__Fimbriiglobus ruber	3.40049e-07	1.06102e-13	1.88062e-07	3.11754e-06	1.19208e-12	6.30366e-07	0.0268478	0.0422093
g__Malassezias__Malassezia sympodialis	1.16541e-06	1.07592e-12	5.98865e-07	5.33449e-06	1.84969e-12	7.85215e-07	0.0268615	0.0422093
g__Negativicoccuss__Negativicoccus succinicivorans	8.75198e-07	1.2904e-13	2.07397e-07	0	0	0	0.026904	0.0422263
g__Unclassifieds__Bdellovibrionales bacterium RIFOXYD1_FULL_53_11	2.3068e-06	2.0454e-13	2.61113e-07	6.63346e-06	2.94984e-12	9.91605e-07	0.0269177	0.0422263
g__Unclassifieds__Verrucomicrobiaceae bacterium GAS474	1.703e-06	1.59897e-12	7.30061e-07	6.0262e-06	1.5531e-12	7.19514e-07	0.0269454	0.0422448
g__Unclassifieds__candidate division KSB1 bacterium 4484_87	6.39215e-07	1.91802e-13	2.52852e-07	2.85431e-06	6.3833e-13	4.61277e-07	0.0269877	0.0422615
g__Tubers__Tuber aestivum	9.21185e-07	7.8754e-13	5.12361e-07	3.6049e-06	4.29995e-13	3.78592e-07	0.0269739	0.0422615
g__Unclassifieds__Candidatus Saccharibacteria bacterium RIFCSPHIGHO2_12_FULL_42_8	5.92111e-06	3.44281e-12	1.07126e-06	1.2316e-06	2.87842e-13	3.09753e-07	0.0270291	0.0422767
g__Ruminiclostridiums__Clostridium viride	1.49613e-05	1.16462e-11	1.97029e-06	5.59281e-06	3.24145e-12	1.03946e-06	0.0270154	0.0422767
g__Streptococcuss__Streptococcus cristatus	5.31733e-07	4.24303e-14	1.18926e-07	2.2715e-08	1.54792e-15	2.2715e-08	0.0270575	0.0422768
g__Streptococcuss__Streptococcus pseudopneumoniae	9.583e-07	1.30753e-13	2.08769e-07	5.32722e-08	8.51377e-15	5.32722e-08	0.027085	0.0422768
g__Sphingopyxiss__Sphingopyxis sp.	1.52149e-06	4.73709e-14	1.25659e-07	4.39473e-07	1.52164e-13	2.25214e-07	0.0271401	0.0422768
g__Candidatus Accumulibacters__Candidatus Accumulibacter sp. SK_01	9.40821e-08	8.69542e-15	5.38375e-08	1.43858e-06	2.98729e-13	3.15557e-07	0.0270988	0.0422768
g__Cycloclasticuss__Cycloclasticus sp. symbiont of Poecilosclerida sp. M	4.82298e-07	3.44366e-14	1.07139e-07	2.26003e-08	1.53232e-15	2.26003e-08	0.0271126	0.0422768
g__Unclassifieds__uncultured bacterium Contig1552	8.1922e-07	1.46653e-13	2.21098e-07	1.82684e-06	2.58205e-14	9.27729e-08	0.0270713	0.0422768
g__Pithoviruss__Pithovirus sibericum	4.79515e-07	7.48333e-14	1.57938e-07	3.0679e-06	1.06666e-12	5.96283e-07	0.0271263	0.0422768
g__Lactobacilluss__Lactobacillus farraginis	7.53376e-07	1.30388e-13	2.08477e-07	1.7432e-06	3.68338e-14	1.10806e-07	0.0271953	0.0422887
g__Alkaliphiluss__Alkaliphilus peptidifermentans	1.38312e-07	2.266e-14	8.69099e-08	6.77965e-07	2.702e-14	9.49034e-08	0.0271677	0.0422887
g__Oceanospirillums__Oceanospirillum multiglobuliferum	0	0	0	8.48551e-06	1.22833e-11	2.02347e-06	0.0271815	0.0422887
g__Unclassifieds__Dehalococcoidia bacterium SG8_51_3	6.4764e-08	1.25831e-14	6.4764e-08	6.88023e-07	5.37998e-14	1.33915e-07	0.0272229	0.0423038
g__Clostridiums__Clostridium sp. KNHs205	1.65248e-05	2.58811e-11	2.93718e-06	3.85777e-06	1.57406e-12	7.24352e-07	0.0272367	0.0423038
g__Streptomycess__Streptomyces violaceusniger	1.22345e-06	2.46889e-13	2.86874e-07	2.26575e-08	1.54009e-15	2.26575e-08	0.0273487	0.0423072
g__Bacteroidess__Bacteroides sp. 2_1_33B	5.25042e-06	3.44686e-12	1.07189e-06	1.88349e-05	2.82487e-11	3.06859e-06	0.0273211	0.0423072
g__Cyclobacteriums__Cyclobacterium qasimii	5.33249e-08	8.53064e-15	5.33249e-08	2.70998e-06	1.20843e-12	6.34672e-07	0.0273899	0.0423072
g__Lishizhenias__Lishizhenia tianjinensis	3.07293e-06	1.53223e-13	2.25997e-07	1.0555e-05	9.50927e-12	1.78038e-06	0.0274037	0.0423072
g__Fusibacters__Fusibacter sp. 3D3	8.21998e-06	3.8738e-12	1.13634e-06	2.75373e-06	1.27537e-12	6.52014e-07	0.0273762	0.0423072
g__Unclassifieds__Clostridiales bacterium 41_21_two_genomes	1.92993e-05	2.42214e-11	2.84144e-06	6.78305e-06	2.71934e-12	9.52076e-07	0.0273349	0.0423072
g__Unclassifieds__Firmicutes bacterium CAG882	6.93586e-05	8.05505e-11	5.18171e-06	4.52337e-05	1.93321e-11	2.53851e-06	0.0273074	0.0423072
g__Unclassifieds__Planctomycetes bacterium RBG_13_63_9	2.97134e-06	2.39783e-12	8.94023e-07	8.95749e-06	3.81092e-12	1.12708e-06	0.027445	0.0423072
g__Unclassifieds__Desulfobacteraceae bacterium A6	1.12061e-07	9.89861e-15	5.74416e-08	1.43326e-06	2.90893e-13	3.11391e-07	0.0273624	0.0423072
g__Marinobacters__Marinobacter sp. X15_166B	2.97581e-07	4.75497e-15	3.98119e-08	1.54577e-06	2.62469e-13	2.95787e-07	0.0272788	0.0423072
g__Moraxellas__Moraxella canis	9.04764e-07	5.73551e-14	1.38269e-07	1.24996e-07	4.68721e-14	1.24996e-07	0.0272651	0.0423072
g__Sphaerochaetas__Sphaerochaeta pleomorpha	5.14169e-06	2.77648e-12	9.62026e-07	1.0723e-05	2.60994e-12	9.32727e-07	0.0274174	0.0423072
g__Unclassifieds__Opitutae bacterium Tous_C8FEB	6.55532e-07	3.84703e-13	3.58098e-07	2.66578e-06	3.14822e-13	3.23946e-07	0.0274312	0.0423072
g__Prevotellas__Prevotella bergensis	0.00139451	2.01792e-07	0.000259353	0.000319695	7.43915e-10	1.57471e-05	0.0276112	0.0423158
g__Alistipess__Alistipes sp. An54	3.33259e-06	1.28379e-12	6.54163e-07	8.3567e-06	3.14661e-12	1.02414e-06	0.027625	0.0423158
g__Mastigocoleuss__Mastigocoleus testarum	0	0	0	1.41426e-07	3.48306e-15	3.40738e-08	0.0275149	0.0423158
g__Clostridiums__Clostridium sp. CAG91	4.50792e-06	3.3616e-12	1.05855e-06	9.72796e-08	2.839e-14	9.72796e-08	0.0275424	0.0423158
g__Pseudobutyrivibrios__Pseudobutyrivibrio sp. OR37	4.52349e-05	1.62748e-11	2.32915e-06	2.03447e-05	9.13762e-11	5.51894e-06	0.0274726	0.0423158
g__Pseudobutyrivibrios__Pseudobutyrivibrio sp. UC1225	7.68428e-05	7.46731e-10	1.57769e-05	9.4945e-06	4.49102e-11	3.86912e-06	0.02757	0.0423158
g__Zavarzinellas__Zavarzinella formosa	1.23605e-06	4.81749e-14	1.26721e-07	5.55146e-06	3.19844e-12	1.03254e-06	0.0275562	0.0423158
g__Snodgrassellas__Snodgrassella alvi	1.6921e-06	1.46158e-13	2.20725e-07	9.77757e-06	1.12407e-11	1.93569e-06	0.0275287	0.0423158
g__Campylobacters__Campylobacter curvus	6.09762e-06	6.30944e-12	1.45022e-06	7.59689e-08	4.35196e-15	3.80875e-08	0.0275012	0.0423158
g__Ectothiorhodosinuss__Ectothiorhodosinus mongolicus	1.29699e-07	9.70811e-15	5.68862e-08	1.15206e-06	1.72757e-13	2.3997e-07	0.0275837	0.0423158
g__Exidias__Exidia glandulosa	9.30459e-07	3.32303e-13	3.32818e-07	6.29615e-06	4.70234e-12	1.25198e-06	0.0275975	0.0423158
g__Coniosporiums__Coniosporium apollinis	7.68238e-07	6.0419e-13	4.48772e-07	2.6417e-06	1.25979e-14	6.48021e-08	0.027671	0.0423619
g__Unclassifieds__Candidatus Omnitrophica bacterium CG11_big_fil_rev_8_21_14_0_20_64_10	1.06821e-07	8.98994e-15	5.47416e-08	8.56965e-07	9.0677e-14	1.73855e-07	0.0277399	0.0423702
g__Anaerolineas__Anaerolinea thermolimosa	8.77177e-07	7.69883e-13	5.06584e-07	5.35601e-06	2.77676e-12	9.62074e-07	0.0277261	0.0423702
g__Selenomonass__Selenomonas noxia	7.43383e-06	6.1082e-12	1.42691e-06	1.49266e-06	1.31287e-13	2.09195e-07	0.0277124	0.0423702
g__Rhodotorulas__Rhodotorula sp. JG_1b	1.21231e-06	8.25495e-13	5.24562e-07	5.77702e-06	2.85537e-12	9.75597e-07	0.0276986	0.0423702
g__Bacteroidess__Bacteroides pectinophilus CAG437	5.31553e-06	1.61473e-12	7.3365e-07	1.32215e-06	1.21922e-12	6.375e-07	0.0277987	0.0424018
g__Bacteroidess__Bacteroides sp. CAG770	0.000200966	3.82464e-09	3.57055e-05	0.000561538	1.9281e-08	8.01686e-05	0.0278125	0.0424018
g__Unclassifieds__Planctomycetaceae bacterium SCGC AG_212_F19	6.27728e-07	4.05559e-14	1.1627e-07	2.85592e-06	8.40225e-13	5.29221e-07	0.027785	0.0424018
g__Sutterellas__Sutterella wadsworthensis CAG135	3.28859e-05	7.98459e-11	5.159e-06	5.20916e-06	5.63346e-11	4.33338e-06	0.0278263	0.0424018
g__Aeromonass__Aeromonas cavernicola	0	0	0	1.2603e-05	2.82495e-11	3.06863e-06	0.02784	0.0424018
g__Unclassifieds__Sphingobacteriales bacterium 40_81	2.04479e-06	6.46613e-13	4.64261e-07	4.12483e-06	1.25015e-13	2.04137e-07	0.0278712	0.042425
g__Prevotellas__Prevotella sp. P5_108	0.000109469	4.65688e-10	1.24591e-05	5.40375e-05	8.37314e-11	5.28304e-06	0.0279264	0.0424266
g__Gaetbulibacters__Gaetbulibacter sp. 4G1	1.32564e-06	4.44577e-13	3.84957e-07	3.73425e-06	5.94369e-13	4.4511e-07	0.0279539	0.0424266
g__Lactobacilluss__Lactobacillus acidipiscis	1.95203e-06	9.7273e-14	1.80068e-07	6.06521e-07	2.26429e-13	2.74729e-07	0.0279126	0.0424266
g__Unclassifieds__Planctomycetes bacterium RBG_16_64_12	2.47209e-06	2.16265e-12	8.49048e-07	1.50216e-05	2.60692e-11	2.94783e-06	0.0279677	0.0424266
g__Idiomarinas__Idiomarina zobellii	0	0	0	1.69363e-06	5.13103e-13	4.13563e-07	0.0279401	0.0424266
g__Sclerotinias__Sclerotinia sclerotiorum	3.24435e-07	2.01267e-13	2.59015e-07	2.23555e-06	4.51399e-13	3.879e-07	0.0278989	0.0424266
g__Bacteroidess__Bacteroides ihuae	8.14102e-05	1.91924e-11	2.52932e-06	0.0001259	3.39022e-10	1.06305e-05	0.0280827	0.0424656
g__Bacteroidess__Bacteroides sp. CAG545	0.000228009	3.15066e-09	3.24071e-05	0.000693023	3.60525e-08	0.000109624	0.0281516	0.0424656
g__Prevotellas__Prevotella sp. BV3P1	2.97929e-05	4.44589e-12	1.21736e-06	2.10083e-05	9.60469e-12	1.78929e-06	0.0282204	0.0424656
g__Prevotellas__Prevotella timonensis	0.000437084	1.75489e-09	2.4186e-05	0.000318772	7.7334e-10	1.60555e-05	0.0280689	0.0424656
g__Spirosomas__Spirosoma rigui	7.77948e-06	4.60584e-13	3.91826e-07	4.39035e-06	1.6271e-12	7.36456e-07	0.0281792	0.0424656
g__Flavobacteriums__Flavobacterium suncheonense	3.41047e-07	5.17926e-15	4.15502e-08	6.19178e-06	6.19266e-12	1.43674e-06	0.028124	0.0424656
g__Unclassifieds__Chlamydiae bacterium RIFCSPLOWO2_01_FULL_28_7	2.02637e-07	1.85385e-14	7.86097e-08	1.08472e-06	1.23308e-13	2.02738e-07	0.028248	0.0424656
g__Unclassifieds__Anaerolineae bacterium UTCFX1	1.12344e-06	2.20538e-13	2.71132e-07	3.51442e-06	8.10712e-13	5.19844e-07	0.0280552	0.0424656
g__Bacilluss__Bacillus wakoensis	7.66176e-06	1.05205e-11	1.87265e-06	5.05634e-08	7.66998e-15	5.05634e-08	0.0281654	0.0424656
g__Streptococcuss__Streptococcus sp. HMSC34B10	5.52198e-07	5.54949e-14	1.36008e-07	0	0	0	0.0281929	0.0424656
g__Eubacteriums__Eubacterium sp. CAG146	5.30824e-06	2.85587e-12	9.75683e-07	1.27181e-06	1.10012e-13	1.91496e-07	0.0282067	0.0424656
g__Unclassifieds__Lachnospiraceae bacterium 5_1_57FAA	2.75471e-05	6.47488e-11	4.64574e-06	8.45012e-06	1.69385e-12	7.5141e-07	0.0282342	0.0424656
g__Desulfobulbuss__Desulfobulbus sp. Tol_SR	4.06654e-07	2.6428e-13	2.96805e-07	3.70217e-06	1.69052e-12	7.5067e-07	0.0280277	0.0424656
g__Coxiellas__Coxiella burnetii	3.12442e-07	1.10465e-14	6.06809e-08	2.94108e-06	1.23974e-12	6.42843e-07	0.0280965	0.0424656
g__Pasteurellas__Pasteurella multocida	7.01379e-05	1.5909e-10	7.28218e-06	2.74954e-05	1.68813e-10	7.50139e-06	0.0280414	0.0424656
g__Unclassifieds__Eptesipox virus	5.29053e-07	2.27987e-13	2.75673e-07	2.45594e-06	4.4413e-13	3.84764e-07	0.0281102	0.0424656
g__Salipaludibacilluss__Salipaludibacillus aurantiacus	1.27751e-07	1.4416e-14	6.93205e-08	5.81439e-07	2.319e-14	8.79205e-08	0.0282889	0.0424902
g__Blautias__Ruminococcus gnavus	2.3916e-05	2.1904e-11	2.7021e-06	1.03179e-05	1.19382e-11	1.99484e-06	0.0283165	0.0424902
g__Peptostreptococcuss__Peptostreptococcus stomatis	1.15829e-05	2.12678e-11	2.66257e-06	7.55417e-07	2.09185e-13	2.64061e-07	0.028344	0.0424902
g__Desulfonauticuss__Desulfonauticus sp. 38_4375	0	0	0	7.73455e-06	1.09482e-11	1.91034e-06	0.0283027	0.0424902
g__Sporisoriums__Sporisorium scitamineum	4.30597e-08	5.56243e-15	4.30597e-08	1.15135e-06	2.19264e-13	2.70348e-07	0.0283302	0.0424902
g__Pyrococcuss__Pyrococcus sp. ST04	8.43379e-07	4.7415e-14	1.25718e-07	1.6696e-07	3.72185e-14	1.11383e-07	0.0286225	0.0424987
g__Demequinas__Demequina sp. NBRC 110052	1.89691e-07	7.02049e-15	4.83752e-08	4.8584e-07	9.10901e-15	5.5103e-08	0.02844	0.0424987
g__Petrimonass__Petrimonas sp. IBARAKI	1.11554e-05	1.57394e-12	7.24326e-07	2.644e-05	4.12421e-11	3.70775e-06	0.0283727	0.0424987
g__Parabacteroidess__Parabacteroides sp. D26	1.67879e-05	6.76571e-12	1.50174e-06	1.05966e-05	3.11666e-13	3.22318e-07	0.0285675	0.0424987
g__Winogradskyellas__Winogradskyella sp. RHA_55	1.25742e-07	7.10681e-15	4.86717e-08	1.53492e-06	3.58867e-13	3.45865e-07	0.0284987	0.0424987
g__Unclassifieds__Chloroflexi bacterium Kir15_3F	1.60492e-07	2.20337e-14	8.57005e-08	7.8179e-07	4.92142e-14	1.28081e-07	0.02854	0.0424987
g__Nostocs__Nostoc sp. _Peltigera membranacea cyanobiont_ 210A	6.04951e-07	3.52366e-13	3.42718e-07	2.96301e-06	6.75382e-13	4.74476e-07	0.0285812	0.0424987
g__Clostridiums__Clostridium sp. CAG62_40_43	4.31984e-06	3.00711e-12	1.00118e-06	2.58573e-07	2.47522e-14	9.08336e-08	0.0284125	0.0424987
g__Eubacteriums__Eubacterium oxidoreducens	5.07565e-05	3.55398e-11	3.44189e-06	2.90244e-05	5.18183e-11	4.15605e-06	0.0286088	0.0424987
g__Eubacteriums__Eubacterium ruminantium	0.000282421	8.73354e-11	5.39554e-06	0.000164073	2.5039e-09	2.889e-05	0.0286363	0.0424987
g__Lachnoclostridiums__Clostridium polysaccharolyticum	1.24107e-05	8.50229e-13	5.32362e-07	1.72204e-05	3.42732e-12	1.06885e-06	0.028595	0.0424987
g__Oscillibacters__Oscillibacter sp. ER4	2.90076e-05	3.52139e-12	1.08342e-06	1.47878e-05	3.37168e-11	3.35245e-06	0.0284849	0.0424987
g__Unclassifieds__Firmicutes bacterium CAG145	7.00679e-06	3.3436e-12	1.05571e-06	2.40699e-06	5.44007e-13	4.25835e-07	0.0283987	0.0424987
g__Unclassifieds__Nitrospinae bacterium CG11_big_fil_rev_8_21_14_0_20_56_8	2.79472e-08	2.34315e-15	2.79472e-08	1.5011e-06	3.9671e-13	3.63643e-07	0.0284262	0.0424987
g__Marinomonass__Marinomonas profundimaris	1.0222e-07	8.82086e-15	5.42244e-08	3.3906e-07	1.52603e-15	2.25538e-08	0.0285262	0.0424987
g__Unclassifieds__Thiotrichales bacterium	8.39737e-07	4.05124e-13	3.6748e-07	3.17723e-06	5.99892e-13	4.47173e-07	0.0284537	0.0424987
g__Sphaerulinas__Sphaerulina musiva	9.32739e-07	4.97879e-13	4.07382e-07	4.83673e-06	2.3156e-12	8.78559e-07	0.0285537	0.0424987
g__Pseudomassariellas__Pseudomassariella vexata	1.00096e-07	1.58619e-14	7.27139e-08	2.35935e-06	9.2541e-13	5.55401e-07	0.0285124	0.0424987
g__Unclassifieds__Bacteroidales bacterium KA00344	0.00180164	4.64709e-07	0.000393577	0.000215427	8.8929e-10	1.72171e-05	0.0286644	0.0425103
g__Singulisphaeras__Singulisphaera acidiphila	1.16058e-06	4.0909e-14	1.16775e-07	3.29396e-06	8.01488e-13	5.16878e-07	0.0286781	0.0425103
g__Unclassifieds__Thiotrichales bacterium 32_46_8	7.09942e-07	3.85893e-14	1.13416e-07	1.00333e-07	3.02003e-14	1.00333e-07	0.0286919	0.0425103
g__Wolbachias__Wolbachia pipientis	0	0	0	3.17208e-07	1.86448e-14	7.88348e-08	0.0287349	0.0425472
g__Acinetobacters__Acinetobacter junii	0	0	0	1.82799e-06	6.19257e-13	4.54333e-07	0.0287487	0.0425472
g__Unclassifieds__Candidatus Altiarchaeales archaeon WOR_SM1_86_2	3.72668e-07	2.09615e-14	8.35893e-08	3.14736e-08	7.46469e-16	1.57741e-08	0.0289028	0.0425596
g__Unclassifieds__Rhodothermaceae bacterium RA	3.86957e-07	7.24751e-14	1.5543e-07	5.41048e-06	4.62809e-12	1.24205e-06	0.0288753	0.0425596
g__Unclassifieds__Bacteroidetes bacterium RIFCSPLOWO2_12_FULL_31_6	2.04067e-06	2.93225e-13	3.12637e-07	1.62757e-05	3.72662e-11	3.5245e-06	0.0287778	0.0425596
g__Unclassifieds__candidate division TM7 genomosp. GTL1	1.46891e-06	1.70721e-13	2.38552e-07	3.59057e-07	5.88458e-14	1.40055e-07	0.0288891	0.0425596
g__Catenibacteriums__Catenibacterium mitsuokai	1.95837e-05	5.70552e-11	4.36101e-06	2.04761e-06	1.52504e-13	2.25465e-07	0.0288478	0.0425596
g__Massiliomicrobiotas__Massiliomicrobiota timonensis	4.87986e-06	1.75282e-12	7.64377e-07	1.70641e-06	1.18804e-13	1.99001e-07	0.0288203	0.0425596
g__Tissierellas__Tissierella creatinophila	1.66511e-06	3.02931e-13	3.17769e-07	3.82989e-07	3.6887e-15	3.50652e-08	0.0289166	0.0425596
g__Unclassifieds__Deltaproteobacteria bacterium CG11_big_fil_rev_8_21_14_0_20_49_13	3.82635e-08	1.09866e-15	1.91369e-08	2.64552e-07	8.42751e-15	5.30016e-08	0.0288615	0.0425596
g__Photobacteriums__Photobacterium sp. JCM 19050	2.19941e-05	2.45086e-11	2.85824e-06	7.62618e-06	1.38721e-11	2.15036e-06	0.028834	0.0425596
g__Unclassifieds__candidate division KSB3 bacterium	1.47528e-06	1.32118e-12	6.63623e-07	9.62147e-06	1.09794e-11	1.91306e-06	0.0287916	0.0425596
g__Unclassifieds__Candidatus Thorarchaeota archaeon SMTZ1_83	5.61183e-07	3.1151e-13	3.22237e-07	2.56597e-06	4.49908e-13	3.87259e-07	0.0291257	0.0425823
g__Bacteroidess__Bacteroides helcogenes	8.12421e-05	3.82479e-11	3.57062e-06	0.000131403	4.37303e-10	1.20734e-05	0.0290845	0.0425823
g__Porphyromonass__Porphyromonas levii	6.52813e-06	5.73607e-12	1.38276e-06	1.8295e-05	2.03242e-11	2.60283e-06	0.0290294	0.0425823
g__Pseudarcicellas__Pseudarcicella hirudinis	1.65289e-06	8.79638e-13	5.41491e-07	6.08257e-06	2.80018e-12	9.66123e-07	0.0290019	0.0425823
g__Winogradskyellas__Winogradskyella sp. J14_2	2.5635e-08	4.69693e-18	1.25126e-09	3.80739e-06	2.69367e-12	9.4757e-07	0.0290432	0.0425823
g__Meiothermuss__Meiothermus silvanus	0	0	0	1.23073e-06	2.87918e-13	3.09795e-07	0.0291395	0.0425823
g__Clostridiums__Clostridium sp. ASF502	0.000106179	1.93342e-10	8.02792e-06	5.20978e-05	3.59229e-10	1.09427e-05	0.0290707	0.0425823
g__Ruminiclostridiums__Clostridium straminisolvens	0	0	0	4.42778e-07	3.70725e-14	1.11164e-07	0.0290982	0.0425823
g__Thermodesulfovibrios__Thermodesulfovibrio sp. RBG_19FT_COMBO_42_12	7.92857e-07	1.18067e-13	1.98383e-07	0	0	0	0.0290157	0.0425823
g__Hippeas__Hippea sp. KM1	4.44863e-07	3.74449e-14	1.11721e-07	0	0	0	0.029112	0.0425823
g__Aeromonass__Aeromonas sp. HZM	0	0	0	5.64672e-06	6.01207e-12	1.41564e-06	0.0290569	0.0425823
g__Phaeomoniellas__Phaeomoniella chlamydospora	1.0651e-07	9.66458e-15	5.67585e-08	5.6929e-07	3.03271e-14	1.00544e-07	0.028959	0.0425823
g__Rhizophaguss__Rhizophagus proliferus	1.58675e-07	3.24782e-14	1.04048e-07	1.30981e-06	2.15163e-13	2.67808e-07	0.0289728	0.0425823
g__Unclassifieds__Betaproteobacteria bacterium RIFCSPLOWO2_12_FULL_65_14	1.00144e-07	3.00866e-14	1.00144e-07	5.68232e-07	1.15819e-14	6.2134e-08	0.0291707	0.0426046
g__Prevotellas__Prevotella disiens	0.000272062	2.73959e-09	3.02191e-05	0.000149822	1.14442e-10	6.17636e-06	0.0292542	0.04261
g__Fluviicolas__Fluviicola taffensis	1.3801e-06	5.06586e-13	4.10928e-07	1.12686e-05	1.81695e-11	2.46099e-06	0.0292405	0.04261
g__Weeksellas__Weeksella virosa	2.14688e-06	7.03558e-13	4.84272e-07	1.43681e-07	6.19329e-14	1.43681e-07	0.029213	0.04261
g__Caldanaerobiuss__Caldanaerobius polysaccharolyticus	1.12729e-06	2.48526e-14	9.10176e-08	2.06567e-06	1.43233e-13	2.18505e-07	0.0292267	0.04261
g__Desulfobacters__Desulfobacter vibrioformis	2.60229e-07	4.93135e-14	1.2821e-07	2.20525e-06	6.70505e-13	4.7276e-07	0.0291992	0.04261
g__Lacinutrixs__Lacinutrix algicola	7.76442e-06	3.51468e-12	1.08239e-06	3.14713e-06	5.6231e-13	4.3294e-07	0.0292834	0.0426292
g__Dyadobacters__Dyadobacter psychrophilus	2.88398e-07	6.88835e-14	1.51529e-07	1.71475e-06	3.20789e-13	3.27001e-07	0.0293523	0.0426365
g__Unclassifieds__Flavobacteriales bacterium CG18_big_fil_WC_8_21_14_2_50_32_9	0	0	0	3.68806e-06	2.6038e-12	9.31629e-07	0.029311	0.0426365
g__Bartonellas__Bartonella bovis	0	0	0	7.4549e-06	1.06406e-11	1.88331e-06	0.0293248	0.0426365
g__Tilletias__Tilletia walkeri	4.10545e-07	6.9367e-14	1.5206e-07	2.26415e-06	5.88499e-13	4.42907e-07	0.0293386	0.0426365
g__Paludibacters__Paludibacter jiangxiensis	5.34904e-05	4.51404e-10	1.22665e-05	0.000120459	4.10007e-10	1.16906e-05	0.0293835	0.0426553
g__Xanthomonass__Xanthomonas massiliensis	7.58718e-07	1.10632e-13	1.92034e-07	0	0	0	0.0293972	0.0426553
g__Pseudobutyrivibrios__Pseudobutyrivibrio ruminis	9.64908e-05	2.69112e-10	9.47123e-06	3.84887e-05	3.78407e-10	1.1231e-05	0.0294529	0.0426664
g__Unclassifieds__Clostridiales bacterium 1_7_47FAA	0.000200565	5.44432e-10	1.34714e-05	0.000275931	5.4812e-10	1.35169e-05	0.0294254	0.0426664
g__Bradyrhizobiums__Bradyrhizobium yuanmingense	1.78475e-08	9.55599e-16	1.78475e-08	2.86786e-06	1.56207e-12	7.21588e-07	0.0294391	0.0426664
g__Bacteroidess__Bacteroides sp. An322	0.000239127	1.84849e-09	2.48226e-05	0.000139977	5.37794e-11	4.23397e-06	0.0295498	0.0426678
g__Pseudobutyrivibrios__Pseudobutyrivibrio xylanivorans	4.78573e-05	1.95368e-10	8.06987e-06	1.46053e-05	1.80538e-11	2.45314e-06	0.0294947	0.0426678
g__Unclassifieds__Nitrospirae bacterium GWC2_57_13	3.26228e-07	5.58487e-14	1.36441e-07	1.93502e-06	4.44526e-13	3.84935e-07	0.0295222	0.0426678
g__Thiorhodospiras__Thiorhodospira sibirica	0	0	0	6.62602e-06	8.4891e-12	1.68217e-06	0.029536	0.0426678
g__Unclassifieds__uncultured bacterium fosmid pJB154B8_contig I	6.01901e-07	6.99377e-14	1.52685e-07	0	0	0	0.0295085	0.0426678
g__Cladophialophoras__Cladophialophora immunda	6.29854e-08	3.82384e-15	3.57017e-08	2.4502e-06	1.09463e-12	6.04051e-07	0.029481	0.0426678
g__Unclassifieds__bacterium F083	0.00216688	1.62104e-07	0.000232454	0.00727169	4.88365e-06	0.00127588	0.0295779	0.0426821
g__Unclassifieds__uncultured bacterium Ad_125_H07_contig1	1.0494e-05	2.38885e-11	2.82185e-06	7.36487e-05	7.48868e-10	1.57995e-05	0.0295916	0.0426821
g__Propionibacteriums__Propionibacterium freudenreichii	1.08206e-05	2.0221e-11	2.59622e-06	5.61007e-07	1.87542e-13	2.50028e-07	0.0296366	0.042691
g__Crocinitomixs__Crocinitomix sp. MedPE_SWsnd	4.29044e-07	8.90134e-14	1.72253e-07	2.49267e-06	7.36958e-13	4.95633e-07	0.0296641	0.042691
g__Clostridiums__Clostridium mediterraneense	2.43042e-07	2.70089e-14	9.4884e-08	2.62321e-06	1.07382e-12	5.9828e-07	0.0296778	0.042691
g__Desulfonisporas__Desulfonispora thiosulfatigenes	1.54351e-06	5.45536e-13	4.26433e-07	4.04208e-06	6.64338e-13	4.70581e-07	0.0296228	0.042691
g__Rahnellas__Rahnella aquatilis	1.67198e-06	4.79351e-13	3.99729e-07	7.3509e-08	1.62107e-14	7.3509e-08	0.0296503	0.042691
g__Aminobacteriums__Aminobacterium colombiense	7.5734e-08	4.30405e-15	3.78772e-08	6.06859e-07	5.05362e-14	1.2979e-07	0.0297039	0.0427055
g__Unclassifieds__uncultured bacterium Contig1532b	1.4484e-06	3.2716e-13	3.30232e-07	1.47962e-07	1.85862e-15	2.48905e-08	0.0297323	0.0427233
g__Alistipess__Alistipes sp. CAG831	0.000127438	6.76497e-10	1.50166e-05	0.000383872	1.21278e-08	6.35814e-05	0.0297772	0.0427321
g__Peptoanaerobacters__Eubacterium yurii	8.55226e-06	1.14334e-11	1.95222e-06	7.60339e-07	3.91429e-13	3.61215e-07	0.029791	0.0427321
g__Burkholderias__Burkholderia pseudomallei	0	0	0	3.23895e-06	2.04414e-12	8.25458e-07	0.0298185	0.0427321
g__Thermotogas__Thermotoga profunda	1.5968e-07	8.97714e-15	5.47027e-08	5.61982e-07	2.25476e-14	8.66941e-08	0.0298047	0.0427321
g__Unclassifieds__uncultured bacterium Contig39	2.22273e-06	7.19881e-13	4.89857e-07	1.7347e-05	4.38182e-11	3.82179e-06	0.0297635	0.0427321
g__Unclassifieds__Bacteroidetes bacterium CG2_30_32_10	1.20611e-05	1.93679e-11	2.54086e-06	9.77536e-05	1.41193e-09	2.16943e-05	0.0298609	0.04277
g__Unclassifieds__Candidatus Bathyarchaeota archaeon ex4484_231	5.39292e-08	8.72508e-15	5.39292e-08	2.055e-06	7.72334e-13	5.0739e-07	0.029887	0.0427713
g__Lactobacilluss__Lactobacillus aviarius	3.40763e-07	2.26557e-14	8.69016e-08	0	0	0	0.0299145	0.0427713
g__Epulopisciums__Epulopiscium sp. _N.t. morphotype B_	7.29583e-07	1.03853e-13	1.86059e-07	0	0	0	0.0299283	0.0427713
g__Leptotrichias__Leptotrichia goodfellowii	1.81511e-06	8.53678e-13	5.33441e-07	1.0899e-05	1.5242e-11	2.25403e-06	0.0299008	0.0427713
g__Unclassifieds__Proteobacteria bacterium	2.26183e-06	2.36138e-12	8.87202e-07	8.55827e-06	5.37725e-12	1.33881e-06	0.029942	0.0427713
g__Empedobacters__Empedobacter falsenii	3.89943e-07	3.53919e-14	1.08615e-07	3.14858e-06	1.45192e-12	6.95681e-07	0.0299906	0.0428146
g__Penicilliums__Penicillium steckii	6.48293e-07	3.32951e-13	3.33142e-07	3.5165e-06	1.27573e-12	6.52106e-07	0.0300044	0.0428146
g__Unclassifieds__Planctomycetaceae bacterium	1.57798e-07	7.47009e-14	1.57798e-07	1.87891e-06	5.05763e-13	4.10594e-07	0.0300774	0.0428468
g__Legionellas__Legionella oakridgensis	2.82682e-08	2.39728e-15	2.82682e-08	1.23907e-06	2.84622e-13	3.08016e-07	0.0300499	0.0428468
g__Unclassifieds__candidate division TM6 bacterium GW2011_GWF2_33_332	7.62171e-07	1.14035e-13	1.94966e-07	0	0	0	0.0300912	0.0428468
g__Unclassifieds__uncultured crAssphage	0.000108027	1.20358e-09	2.00298e-05	2.86738e-05	3.01079e-11	3.16796e-06	0.0300637	0.0428468
g__Unclassifieds__Lachnospiraceae bacterium A4	0.000410487	6.02345e-09	4.48087e-05	0.000171512	5.20826e-09	4.16664e-05	0.030132	0.042882
g__Intestinibacters__Intestinibacter bartlettii	3.9332e-06	2.00808e-13	2.5872e-07	2.61989e-06	1.38637e-13	2.14971e-07	0.0301755	0.042921
g__Agromycess__Agromyces subbeticus	0	0	0	1.79472e-07	6.34554e-15	4.59911e-08	0.0302016	0.0429286
g__Olsenellas__Olsenella sp. KH3B4	0	0	0	2.19445e-07	9.48698e-15	5.62346e-08	0.0302153	0.0429286
g__Lachnoclostridiums__Lachnoclostridium sp. An118	5.42964e-06	2.20844e-12	8.57989e-07	1.82611e-06	3.50753e-13	3.41932e-07	0.0302291	0.0429286
g__Unclassifieds__Chloroflexi bacterium	1.56747e-06	7.58966e-13	5.0298e-07	5.6946e-06	2.60288e-12	9.31465e-07	0.0302602	0.0429434
g__Clostridiums__Clostridium sp. CAG277	2.38189e-05	9.93705e-12	1.81999e-06	1.13401e-05	2.0809e-11	2.63369e-06	0.0302878	0.0429434
g__Unclassifieds__uncultured bacterium fosmid pJB17E7_contig I	2.67253e-05	5.16107e-11	4.14772e-06	6.46931e-05	2.3294e-10	8.81174e-06	0.030274	0.0429434
g__Lysinimicrobiums__Lysinimicrobium iriomotense	0	0	0	1.76601e-06	6.1773e-13	4.53773e-07	0.030374	0.0429515
g__Micromonosporas__Micromonospora echinaurantiaca	1.40898e-07	2.37629e-15	2.81442e-08	2.37614e-06	9.8561e-13	5.73181e-07	0.0303189	0.0429515
g__Faecalicatenas__Faecalicatena contorta	8.08019e-06	6.35543e-12	1.4555e-06	2.37169e-06	9.34387e-14	1.76483e-07	0.0303465	0.0429515
g__Candidatus Accumulibacters__Candidatus Accumulibacter aalborgensis	9.51753e-06	1.03611e-11	1.85841e-06	2.24846e-06	8.86349e-14	1.71887e-07	0.0303327	0.0429515
g__Oidiodendrons__Oidiodendron maius	7.19778e-07	4.93427e-13	4.05556e-07	3.4341e-06	9.65794e-13	5.6739e-07	0.0303602	0.0429515
g__Flavobacteriums__Flavobacterium filum	4.21753e-06	1.46324e-12	6.98388e-07	1.8002e-05	3.62022e-11	3.47382e-06	0.0304154	0.0429645
g__Unclassifieds__Spirochaetes bacterium DG_61	1.66501e-06	3.33546e-13	3.3344e-07	3.42056e-07	1.33543e-14	6.67192e-08	0.0304016	0.0429645
g__Amycolatopsiss__Amycolatopsis sp. ATCC 39116	1.84554e-08	2.55589e-16	9.23018e-09	2.56252e-07	1.09902e-14	6.05259e-08	0.0305265	0.0429684
g__Chitinophagas__Chitinophaga terrae Kim and Jung 2007	3.10355e-06	6.71573e-13	4.73136e-07	6.96859e-06	2.31395e-12	8.78247e-07	0.0305953	0.0429684
g__Flavobacteriums__Flavobacterium limnosediminis	1.45504e-06	2.69667e-13	2.99815e-07	2.92037e-06	1.56899e-13	2.28692e-07	0.0305127	0.0429684
g__Flavobacteriums__Flavobacterium soli	3.21876e-06	8.99239e-14	1.73132e-07	1.52972e-06	4.76398e-13	3.98496e-07	0.0304851	0.0429684
g__Aerococcuss__Aerococcus sp. HMSC10H05	2.29102e-07	3.1656e-14	1.02723e-07	1.06549e-06	1.08145e-13	1.89864e-07	0.0305815	0.0429684
g__Clostridiums__Clostridium phoceensis	1.32596e-05	8.93617e-12	1.7259e-06	5.81685e-06	2.05323e-12	8.27292e-07	0.0304438	0.0429684
g__Unclassifieds__Ruminococcaceae bacterium FB2012	0.000112265	4.56007e-11	3.89875e-06	6.97473e-05	3.13077e-10	1.02156e-05	0.0304576	0.0429684
g__Dongias__Dongia sp. URHE0060	0	0	0	1.25102e-07	3.10656e-15	3.21795e-08	0.0304713	0.0429684
g__Vibrios__Vibrio ezurae	0	0	0	6.53748e-06	8.53636e-12	1.68685e-06	0.030554	0.0429684
g__Colletotrichums__Colletotrichum chlorophyti	5.92336e-07	1.62867e-13	2.33e-07	2.54164e-06	5.95754e-13	4.45629e-07	0.0305403	0.0429684
g__Pleurotuss__Pleurotus ostreatus	7.25895e-07	6.52622e-14	1.47493e-07	4.56474e-06	2.87829e-12	9.79505e-07	0.0305678	0.0429684
g__Atopobiums__Atopobium parvulum	2.25153e-06	9.60434e-13	5.65813e-07	5.09544e-08	7.78906e-15	5.09544e-08	0.0306265	0.0429797
g__Prevotellas__Hallella seregens	0.000505552	3.11124e-08	0.000101837	0.000110838	8.48672e-11	5.31875e-06	0.030654	0.0429797
g__Ruminiclostridiums__Clostridium clariflavum	2.01328e-05	5.10157e-12	1.30404e-06	4.08335e-05	8.06081e-11	5.18357e-06	0.0306402	0.0429797
g__Peptoniphiluss__Peptoniphilus sp. KHD2	0	0	0	7.40775e-06	1.09892e-11	1.91391e-06	0.0306677	0.0429797
g__Prevotellas__Prevotella sp. P4_119	0.0013047	1.03965e-07	0.000186158	0.00211214	2.84222e-08	9.73349e-05	0.0307973	0.0430026
g__Unclassifieds__Bacteroidales bacterium WCE2004	0.000890997	1.32157e-07	0.000209886	0.00353469	1.29079e-06	0.000655944	0.0308798	0.0430026
g__Labilibacters__Labilibacter aurantiacus	3.41657e-06	1.37506e-12	6.77018e-07	6.03799e-06	2.07779e-14	8.32223e-08	0.0308248	0.0430026
g__Flavobacteriums__Flavobacterium frigoris	2.89385e-06	6.32936e-13	4.59324e-07	1.11275e-06	1.28118e-14	6.53498e-08	0.0308661	0.0430026
g__Unclassifieds__Flavobacteriales bacterium	2.04431e-05	6.75889e-12	1.50099e-06	8.1342e-05	7.43308e-10	1.57407e-05	0.0307698	0.0430026
g__Clostridiums__Clostridium sp. FS41	1.89583e-06	4.82223e-13	4.00925e-07	3.28653e-07	1.74737e-14	7.63188e-08	0.0308523	0.0430026
g__Anaerosporomusas__Anaerosporomusa subterranea	2.67634e-06	1.3847e-12	6.79388e-07	5.02794e-08	7.58404e-15	5.02794e-08	0.0307285	0.0430026
g__Rhodopirellulas__Rhodopirellula sp. SM50	1.39704e-06	3.90934e-13	3.60987e-07	7.09402e-06	6.19986e-12	1.43757e-06	0.030811	0.0430026
g__Desulfuromonass__Desulfuromonas thiophila	3.91869e-08	4.60684e-15	3.91869e-08	9.7604e-07	1.73744e-13	2.40654e-07	0.0308386	0.0430026
g__Unclassifieds__Deltaproteobacteria bacterium RIFCSPHIGHO2_02_FULL_40_11	4.94822e-07	2.06829e-13	2.6257e-07	2.39151e-06	5.20695e-13	4.16611e-07	0.030756	0.0430026
g__Rheinheimeras__Rheinheimera sp. KL1	0	0	0	6.26118e-06	7.91644e-12	1.62444e-06	0.0307422	0.0430026
g__Coniophoras__Coniophora puteana	3.84192e-07	6.80778e-14	1.50641e-07	1.75352e-06	3.12493e-13	3.22745e-07	0.0307835	0.0430026
g__Heterobasidions__Heterobasidion irregulare	1.63655e-07	2.1101e-14	8.3867e-08	1.36055e-06	2.70722e-13	3.00401e-07	0.0308936	0.0430026
g__Candidatus Berkiellas__Candidatus Berkiella cookevillensis	4.338e-07	2.0712e-14	8.30903e-08	5.3914e-08	8.72016e-15	5.3914e-08	0.0309248	0.0430236
g__Bacteroidess__Bacteroides sp. CAG709	0.000165591	2.47802e-09	2.87404e-05	0.000602639	3.65574e-08	0.000110389	0.0309807	0.0430307
g__Fluviicolas__Fluviicola sp.	8.31817e-06	5.46937e-12	1.35023e-06	1.99027e-05	2.19086e-11	2.70238e-06	0.0309532	0.0430307
g__Unclassifieds__Candidatus Melainabacteria bacterium GWA2_34_9	1.03053e-05	7.77171e-12	1.60952e-06	3.46086e-06	1.80782e-12	7.76277e-07	0.0309944	0.0430307
g__Hanseniasporas__Hanseniaspora valbyensis	5.53463e-06	2.24776e-11	2.73725e-06	2.10786e-05	2.68382e-11	2.991e-06	0.0309669	0.0430307
g__Unclassifieds__Verrucomicrobia bacterium 21_51_4	2.33242e-06	1.55185e-12	7.19224e-07	7.83402e-06	4.64929e-12	1.2449e-06	0.0310205	0.0430445
g__Enterovibrios__Enterovibrio coralii	0	0	0	5.56525e-06	6.35647e-12	1.45562e-06	0.0310635	0.0430818
g__Lutibacters__Lutibacter sp. LPB0138	9.77245e-06	1.90082e-11	2.51715e-06	1.48946e-07	4.58793e-14	1.23665e-07	0.031162	0.0431064
g__Streptococcuss__Streptococcus thermophilus	5.84358e-05	3.3424e-10	1.05552e-05	8.61699e-06	1.7613e-10	7.66225e-06	0.0311345	0.0431064
g__Flavonifractors__Flavonifractor sp. An100	2.1729e-05	5.00533e-12	1.29168e-06	8.83462e-06	2.91956e-11	3.1196e-06	0.0311483	0.0431064
g__Grosmannias__Grosmannia clavigera	6.31392e-07	4.74651e-13	3.97765e-07	3.14847e-06	8.27157e-13	5.25089e-07	0.031107	0.0431064
g__Amphiamblyss__Amphiamblys sp. WSBS2006	1.79718e-07	2.47074e-14	9.07513e-08	7.97496e-06	1.24644e-11	2.03833e-06	0.0311208	0.0431064
g__Prevotellas__Prevotella sp. F0091	0.000141401	2.3838e-10	8.91403e-06	9.12577e-05	2.79988e-10	9.66072e-06	0.0312346	0.0431298
g__Unclassifieds__Bacteroidales bacterium 6E	2.83688e-05	9.22346e-13	5.54481e-07	5.29702e-05	1.23795e-10	6.42378e-06	0.0312071	0.0431298
g__Unclassifieds__Bacteroidales bacterium WCE2008	0.000783988	9.51209e-08	0.000178064	0.0034645	1.38923e-06	0.000680498	0.0312759	0.0431298
g__Bacilluss__Bacillus korlensis	0	0	0	2.4611e-06	1.24868e-12	6.45156e-07	0.0312209	0.0431298
g__Methylovulums__Methylovulum psychrotolerans	8.78161e-07	1.59155e-13	2.30329e-07	0	0	0	0.0312484	0.0431298
g__Pseudoxanthomonass__Pseudoxanthomonas suwonensis	3.36276e-08	8.54168e-16	1.68737e-08	3.52788e-06	2.52047e-12	9.16601e-07	0.0312621	0.0431298
g__Porphyromonass__Porphyromonas gingivalis	5.91263e-05	1.18098e-10	6.27422e-06	3.21542e-05	3.25038e-11	3.2916e-06	0.0313463	0.0431377
g__Eudoraeas__Eudoraea adriatica	1.24136e-07	2.36822e-14	8.88486e-08	3.52412e-06	2.36854e-12	8.88545e-07	0.0313326	0.0431377
g__Butyrivibrios__Butyrivibrio sp. AE3009	2.44138e-05	4.84953e-11	4.02058e-06	8.77408e-06	2.11616e-12	8.39873e-07	0.0313188	0.0431377
g__Unclassifieds__Firmicutes bacterium CAG646	2.00313e-05	7.13775e-11	4.87776e-06	1.39449e-06	4.85906e-13	4.02453e-07	0.031305	0.0431377
g__Bifidobacteriums__Bifidobacterium reuteri	9.55307e-07	1.17756e-13	1.98121e-07	1.04067e-07	3.24896e-14	1.04067e-07	0.031374	0.0431469
g__Butyrivibrios__Butyrivibrio sp. AE2015	1.9283e-05	4.34562e-11	3.80597e-06	4.61542e-06	1.17115e-12	6.24807e-07	0.0313877	0.0431469
g__Spiroplasmas__Spiroplasma litorale	5.07441e-08	2.62159e-15	2.95612e-08	1.35959e-06	3.52875e-13	3.42965e-07	0.0314015	0.0431469
g__Terriglobuss__Terriglobus sp. TAA 43	3.32416e-07	5.01512e-14	1.29295e-07	2.78446e-06	1.21608e-12	6.3668e-07	0.0318582	0.0431489
g__Leucobacters__Leucobacter salsicius	3.91869e-08	4.60684e-15	3.91869e-08	1.57685e-06	4.86499e-13	4.02699e-07	0.031458	0.0431489
g__Bacteroidess__Bacteroides sp. CAG1060	0.000177658	2.93922e-09	3.13008e-05	0.00053329	2.35457e-08	8.8592e-05	0.0316655	0.0431489
g__Bacteroidess__Bacteroides sp. CAG598	7.56722e-05	1.31057e-10	6.60952e-06	0.000139049	7.13982e-10	1.54271e-05	0.0318169	0.0431489
g__Prevotellas__Prevotella sp. Sc00066	4.82695e-05	2.12955e-10	8.42525e-06	8.03447e-05	3.42327e-12	1.06822e-06	0.0318031	0.0431489
g__Arachidicoccuss__Arachidicoccus rhizosphaerae	3.46513e-06	2.71887e-12	9.51992e-07	1.35491e-05	1.85059e-11	2.48367e-06	0.0316104	0.0431489
g__Catalinimonass__Catalinimonas alkaloidigena	7.60479e-06	3.47082e-12	1.07561e-06	1.69425e-05	1.4697e-11	2.21337e-06	0.0315416	0.0431489
g__Chryseobacteriums__Chryseobacterium polytrichastri	1.50352e-06	4.76021e-13	3.98338e-07	3.32121e-06	2.17994e-13	2.69564e-07	0.0317481	0.0431489
g__Unclassifieds__Bacteroidetes bacterium CG_4_8_14_3_um_filter_31_14	0	0	0	2.04194e-06	8.69452e-13	5.38347e-07	0.0315828	0.0431489
g__Unclassifieds__Bacteroidetes bacterium GWF2_41_31	4.19568e-06	5.82497e-12	1.39343e-06	2.51516e-05	8.57377e-11	5.34595e-06	0.0315691	0.0431489
g__Paenibacilluss__Paenibacillus glacialis	9.65792e-07	3.21944e-14	1.03593e-07	5.20305e-07	9.45536e-15	5.61408e-08	0.0317343	0.0431489
g__Clostridiums__Clostridium sp. CAG253	2.50769e-05	3.03903e-11	3.18278e-06	1.19158e-05	5.64187e-12	1.37136e-06	0.0315001	0.0431489
g__Clostridiums__Clostridium sp. CAG448	8.05826e-06	3.47714e-12	1.07659e-06	1.38747e-05	3.55262e-12	1.08821e-06	0.0314864	0.0431489
g__Blautias__Blautia sp. CAG257	1.11572e-05	9.72739e-12	1.80068e-06	2.62689e-06	5.53572e-12	1.3584e-06	0.0317206	0.0431489
g__Lachnoclostridiums__Desulfotomaculum guttoideum	1.92484e-05	4.24271e-11	3.76063e-06	4.83873e-06	8.48964e-13	5.31966e-07	0.0315553	0.0431489
g__Unclassifieds__Lachnospiraceae bacterium AB2028	0.000163726	1.40606e-10	6.84607e-06	8.93113e-05	1.02552e-09	1.84889e-05	0.0318444	0.0431489
g__Subdoligranulums__Subdoligranulum sp. CAG314	1.27219e-05	2.64897e-12	9.39676e-07	4.50798e-05	2.14795e-10	8.46158e-06	0.0314442	0.0431489
g__Unclassifieds__Clostridiales bacterium KA00274	3.30478e-06	1.76127e-12	7.66218e-07	3.70489e-07	4.27995e-14	1.19442e-07	0.0316931	0.0431489
g__Yersinias__Yersinia pseudotuberculosis	7.16901e-07	1.08255e-13	1.89961e-07	0	0	0	0.0318719	0.0431489
g__Unclassifieds__Gammaproteobacteria bacterium SG8_11	4.1707e-07	1.10426e-13	1.91856e-07	9.185e-06	1.59884e-11	2.30856e-06	0.0316793	0.0431489
g__Vibrios__Vibrio barjaei	0	0	0	1.65222e-06	5.73572e-13	4.37254e-07	0.0317756	0.0431489
g__Brachyspiras__Brachyspira sp. CAG700	1.1328e-05	2.92069e-12	9.86693e-07	5.65679e-06	3.84697e-12	1.1324e-06	0.0318306	0.0431489
g__Treponemas__Treponema denticola	5.82567e-05	7.60917e-11	5.03626e-06	2.79517e-05	1.15987e-10	6.21792e-06	0.0316241	0.0431489
g__Mycoplasmas__Mycoplasma hominis	1.39766e-06	4.72477e-13	3.96853e-07	4.90594e-06	2.09463e-12	8.3559e-07	0.0315966	0.0431489
g__Unclassifieds__bacterium TMED161	7.2477e-07	3.03375e-14	1.00561e-07	3.43396e-06	1.5118e-12	7.09882e-07	0.0317619	0.0431489
g__Unclassifieds__uncultured bacterium fosmid pJB83B9	8.28926e-06	1.27669e-11	2.06292e-06	3.65684e-07	4.01175e-13	3.65684e-07	0.0317068	0.0431489
g__Coraliomargaritas__Coraliomargarita akajimensis	3.09654e-07	9.76605e-15	5.70557e-08	2.53055e-06	1.02252e-12	5.83816e-07	0.0316379	0.0431489
g__Unclassifieds__Verrucomicrobiae bacterium AMD_G2	2.37667e-07	2.72806e-15	3.01555e-08	3.54043e-06	2.27009e-12	8.69883e-07	0.0315278	0.0431489
g__Ogataeas__Ogataea polymorpha	8.36745e-07	4.90181e-13	4.0422e-07	3.31014e-06	7.96232e-13	5.1518e-07	0.0317894	0.0431489
g__Prevotellas__Prevotella dentalis	0.000578562	3.78629e-08	0.000112343	0.000152586	5.09727e-10	1.30349e-05	0.0319428	0.0431759
g__Unclassifieds__Cryomorphaceae bacterium BACL11 MAG_121015_bin20	0	0	0	1.70651e-06	6.13607e-13	4.52256e-07	0.0319153	0.0431759
g__Mucilaginibacters__Mucilaginibacter sp. OK098	2.80415e-06	3.86611e-14	1.13521e-07	1.80469e-06	1.72675e-13	2.39913e-07	0.0319565	0.0431759
g__Eubacteriums__Eubacterium sp. 68_3_10	5.41586e-05	2.80604e-10	9.67133e-06	1.4375e-05	5.35841e-11	4.22627e-06	0.031929	0.0431759
g__Granulicellas__Granulicella pectinivorans	8.7279e-07	1.36463e-13	2.13278e-07	4.97207e-08	7.41644e-15	4.97207e-08	0.032052	0.0432564
g__Unclassifieds__Bacteroidales bacterium CF	4.23772e-05	8.62159e-11	5.36084e-06	9.02349e-05	4.01528e-10	1.1569e-05	0.0321208	0.0432564
g__Unclassifieds__Flavobacteria bacterium GWA2_35_26	1.40999e-06	1.58609e-13	2.29934e-07	4.39455e-06	1.73942e-12	7.6145e-07	0.032162	0.0432564
g__Lewinellas__Lewinella marina	1.28968e-06	2.06005e-13	2.62047e-07	3.32024e-06	6.72018e-13	4.73293e-07	0.032107	0.0432564
g__Sphingobacteriums__Sphingobacterium wenxiniae	1.36017e-06	8.89073e-13	5.44387e-07	3.50458e-06	9.0695e-14	1.73873e-07	0.0321483	0.0432564
g__Microcoleuss__Microcoleus sp. PCC 7113	9.09449e-07	6.71352e-13	4.73058e-07	5.14875e-06	3.15114e-12	1.02488e-06	0.0320795	0.0432564
g__Unclassifieds__Tissierellia bacterium S5_A11	1.6623e-06	5.88541e-13	4.42922e-07	0	0	0	0.0321345	0.0432564
g__Pseudomonass__Pseudomonas arsenicoxydans	7.42444e-07	1.17353e-13	1.97782e-07	0	0	0	0.0320932	0.0432564
g__Brachyspiras__Brachyspira sp. CAG484	0.00020247	7.54732e-09	5.01575e-05	1.27918e-05	1.01539e-10	5.81776e-06	0.0320657	0.0432564
g__Paenibacilluss__Paenibacillus sp. VT_16_81	7.84967e-07	2.11177e-14	8.39001e-08	3.6881e-07	1.58157e-14	7.26079e-08	0.0321904	0.0432728
g__Mucilaginibacters__Mucilaginibacter pedocola	4.58303e-06	1.24849e-12	6.45106e-07	1.10579e-05	7.71978e-12	1.60414e-06	0.0322641	0.0433063
g__Unclassifieds__Planctomycetales bacterium 4572_13	1.43429e-06	1.23963e-12	6.42813e-07	4.49838e-06	7.6653e-13	5.0548e-07	0.0322365	0.0433063
g__Cloacibacilluss__Cloacibacillus evryensis	3.9919e-06	9.24387e-13	5.55094e-07	8.70529e-06	3.82578e-12	1.12927e-06	0.0322503	0.0433063
g__Unclassifieds__Planctomycetes bacterium RIFCSPHIGHO2_12_39_6	1.7162e-06	2.55275e-13	2.91704e-07	4.41756e-07	9.29282e-14	1.76e-07	0.0322922	0.0433189
g__Pantoeas__Pantoea vagans	5.4702e-07	6.41608e-14	1.46243e-07	0	0	0	0.0323059	0.0433189
g__Unclassifieds__Bacteroidetes bacterium RIFCSPLOWO2_12_FULL_35_15	7.17835e-06	2.79709e-12	9.65589e-07	3.72178e-05	1.90933e-10	7.97775e-06	0.0323631	0.0433738
g__Clostridiums__Clostridium sp. CAG299	7.16786e-06	2.31803e-12	8.79021e-07	1.66697e-06	4.1908e-12	1.18192e-06	0.0324331	0.0433805
g__Unclassifieds__Firmicutes bacterium CAG110	0.000190699	1.63306e-09	2.33314e-05	9.96428e-05	1.48872e-10	7.04443e-06	0.0323918	0.0433805
g__Bradyrhizobiums__Bradyrhizobium sp. 22017	0	0	0	8.27507e-07	1.47239e-13	2.2154e-07	0.0324194	0.0433805
g__Pseudoruegerias__Pseudoruegeria sabulilitoris	1.82486e-07	2.5427e-14	9.20634e-08	1.03027e-06	1.29104e-13	2.07448e-07	0.0324056	0.0433805
g__Porphyromonass__Porphyromonas sp. oral taxon 278	1.2195e-05	4.7014e-12	1.25185e-06	2.05668e-05	1.03813e-11	1.86022e-06	0.0324618	0.0433937
g__Syntrophobacters__Syntrophobacter sp. DG_60	4.23216e-08	5.37335e-15	4.23216e-08	1.22103e-06	2.93693e-13	3.12886e-07	0.0324756	0.0433937
g__Alistipess__Alistipes sp. HGB5	6.65418e-06	7.62037e-12	1.59378e-06	1.36413e-05	2.91885e-12	9.86382e-07	0.032549	0.0434223
[truncated: 800 more rows]
[truncated: 5,000 more columns]

## Sheet: Table S6
Table S6 LDA and p value of KEGG pathways between two groups
	LEfSe analysis		Metastats analysis
		LDA	mean(group1)	variance(group1)	standard error(group1)	mean(group2)	variance(group2)	standard error(group2)	p value	q value
high	Wnt signaling pathway	-2.61834	5.13734e-05	2.03226e-09	2.60273e-05	0.000341742	2.36722e-10	8.88298e-06	0.00692063	0.0211288
high	Glycosaminoglycan degradation	-2.55635	0.000212172	2.211e-09	2.71477e-05	0.000472542	1.75962e-10	7.65858e-06	0.0285873	0.0213907
high	Oocyte meiosis	-2.74119	7.79551e-05	4.57685e-09	3.90592e-05	0.000496923	1.09194e-09	1.90782e-05	0.020254	0.0213907
high	Insulin resistance	-2.60306	0.000779197	2.69661e-09	2.99812e-05	0.00118045	1.21218e-09	2.01012e-05	0.0035873	0.0211288
high	Vasopressin-regulated water reabsorption	-2.61307	6.80107e-05	3.48742e-09	3.40951e-05	0.000383664	1.28375e-10	6.54154e-06	0.030254	0.0213907
high	Platelet activation	-2.56951	5.14606e-05	2.05924e-09	2.61995e-05	0.000321229	8.09951e-10	1.64312e-05	0.035254	0.0213907
high	Other glycan degradation	-3.13444	0.000115118	1.46433e-09	2.20932e-05	0.00034606	1.41063e-10	6.8572e-06	0.0150159	0.0213907
high	Huntington's disease	-2.60232	0.00018858	5.97392e-10	1.41114e-05	0.000457368	4.69078e-10	1.25044e-05	0.000714286	0.0161253
high	Pathways in cancer	-2.64665	0.000466425	2.19397e-09	2.7043e-05	0.000862205	3.19666e-10	1.03226e-05	0.00142857	0.0184289
high	PI3K_Akt signaling pathway	-2.87233	0.000476643	6.06609e-09	4.4967e-05	0.00103332	6.41423e-10	1.46222e-05	0.00287302	0.0211288
high	Toxoplasmosis	-2.51056	3.84969e-05	1.26087e-09	2.0501e-05	0.000275107	1.3611e-09	2.13003e-05	0.0407302	0.0213907
high	Ras signaling pathway	-2.57796	6.5625e-05	3.42439e-09	3.37856e-05	0.000359918	9.92791e-11	5.75265e-06	0.0366825	0.0213907
high	Thyroid hormone synthesis	-2.53261	0.000382446	1.90184e-10	7.96208e-06	0.000592851	1.52782e-09	2.25671e-05	0.0345397	0.0213907
high	mTOR signaling pathway	-2.62312	5.72834e-05	2.29284e-09	2.76456e-05	0.000363704	4.38785e-10	1.20939e-05	0.0119206	0.0211288
high	Valine, leucine and isoleucine biosynthesis	-2.65381	5.05853e-05	1.98546e-09	2.57259e-05	0.000308588	2.35152e-10	8.85348e-06	0.0231111	0.0213907
high	Insulin signaling pathway	-2.88609	0.000594543	8.17166e-09	5.21909e-05	0.00125468	2.7017e-09	3.00094e-05	0.00453968	0.0211288
high	Longevity regulating pathway	-2.56497	0.000195043	1.02398e-09	1.8475e-05	0.000477978	5.06038e-10	1.29877e-05	0.00190476	0.0191114
high	Vascular smooth muscle contraction	-2.50892	4.35387e-05	1.51833e-09	2.24969e-05	0.000271035	5.40523e-10	1.34229e-05	0.0354921	0.0213907
high	Hippo signaling pathway	-2.70867	6.66723e-05	3.19373e-09	3.26278e-05	0.000416998	2.1744e-10	8.51353e-06	0.00906349	0.0211288
high	Proteoglycans in cancer	-2.51202	0.000334253	1.74023e-09	2.40848e-05	0.000619018	4.08766e-10	1.16728e-05	0.00620635	0.0211288
high	Galactose metabolism	-2.95431	6.30908e-05	3.00138e-09	3.163e-05	0.000386053	7.92011e-10	1.62482e-05	0.0304921	0.0213907
high	FoxO signaling pathway	-2.75907	0.000245214	2.81242e-09	3.06182e-05	0.000659327	1.33647e-10	6.67449e-06	0.00166667	0.0188128
high	Human papillomavirus infection	-2.61577	0.000219222	2.58195e-09	2.93368e-05	0.00052367	6.00816e-11	4.47518e-06	0.010254	0.0211288
high	Phagosome	-2.60784	6.38626e-05	2.94782e-09	3.13465e-05	0.00036786	2.05287e-11	2.61589e-06	0.0200159	0.0213907
high	Hedgehog signaling pathway	-2.50698	4.38587e-05	1.47809e-09	2.21968e-05	0.000272052	5.69911e-11	4.35856e-06	0.0138254	0.0213907
high	Alcoholism	-2.55661	5.06037e-05	1.9981e-09	2.58076e-05	0.000303825	1.46988e-11	2.2135e-06	0.0188254	0.0213907
high	Cell cycle	-2.53855	4.81932e-05	1.65759e-09	2.3506e-05	0.000307449	1.95595e-10	8.07454e-06	0.00834921	0.0211288
high	cAMP signaling pathway	-2.61076	5.78787e-05	2.61039e-09	2.94979e-05	0.000356791	9.76443e-10	1.80411e-05	0.0357302	0.0213907
high	Long-term potentiation	-2.55072	5.18957e-05	2.15345e-09	2.67921e-05	0.000316616	2.02067e-10	8.20705e-06	0.0238254	0.0213907
high	Glucagon signaling pathway	-2.67184	0.000710812	3.01502e-09	3.17018e-05	0.00111299	2.28439e-09	2.75946e-05	0.0212063	0.0213907
high	MAPK signaling pathway	-2.56446	4.45025e-05	1.6497e-09	2.34499e-05	0.000292119	7.33385e-10	1.56353e-05	0.0350159	0.0213907
high	Hippo signaling pathway_fly	-2.71167	6.77723e-05	3.18373e-09	3.24278e-05	0.000426998	2.1644e-10	8.61353e-06	0.00918349	0.0211327
high	Endocytosis	-2.96552	0.000141604	1.43345e-08	6.91243e-05	0.000806721	9.84368e-10	1.81142e-05	0.0257302	0.0213907
high	Glutamatergic synapse	-2.59243	0.000824146	4.07756e-09	3.68671e-05	0.0011541	3.14248e-09	3.2365e-05	0.0493016	0.0215071
high	Adipocytokine signaling pathway	-2.55555	0.000634902	1.71457e-09	2.39066e-05	0.000921544	2.31215e-09	2.77618e-05	0.0426349	0.0213907
high	Autophagy_yeast	-2.61479	7.38368e-05	3.58699e-09	3.45784e-05	0.000391381	4.31157e-11	3.79103e-06	0.0300159	0.0213907
high	Oxytocin signaling pathway	-2.83445	9.51019e-05	6.69523e-09	4.72413e-05	0.000589105	1.42694e-09	2.18093e-05	0.022873	0.0213907
high	HTLV-I infection	-2.61029	5.9438e-05	2.58385e-09	2.93476e-05	0.000339738	2.4738e-11	2.87158e-06	0.0223968	0.0213907
high	Apelin signaling pathway	-2.66686	6.38062e-05	3.02241e-09	3.17406e-05	0.000392907	3.66458e-10	1.10523e-05	0.0183492	0.0213907
high	Meiosis_yeast	-2.62436	9.13419e-05	2.86256e-09	3.08899e-05	0.000405155	3.25947e-10	1.04235e-05	0.0204921	0.0213907
high	Longevity regulating pathway - multiple species	-2.69719	0.000625825	2.59452e-09	2.94082e-05	0.00104594	1.63952e-09	2.33775e-05	0.00334921	0.0211288
high	AMPK signaling pathway	-2.85255	0.00036039	8.65492e-09	5.3712e-05	0.000920281	7.21786e-10	1.55111e-05	0.0143016	0.0213907
high	Epstein_Barr virus infection	-2.73787	8.14997e-05	4.9691e-09	4.06985e-05	0.000499812	1.20765e-09	2.00636e-05	0.0290635	0.0213907
high	Tight junction	-2.85486	0.000115996	9.84704e-09	5.72918e-05	0.000677846	6.52009e-12	1.47423e-06	0.017873	0.0213907
high	Estrogen signaling pathway	-2.6346	0.000403205	1.74046e-09	2.40863e-05	0.000710905	1.55696e-09	2.27813e-05	0.0269206	0.0213907
high	Dopaminergic synapse	-2.68607	6.45172e-05	3.0432e-09	3.18497e-05	0.00040842	7.04909e-10	1.53287e-05	0.0193016	0.0213907
high	Hedgehog signaling pathway_fly	-2.52199	4.37671e-05	1.47185e-09	2.21498e-05	0.000283223	5.81853e-11	4.40399e-06	0.00668254	0.0211288
high	Autophagy_animal	-2.75919	8.4573e-05	5.14991e-09	4.14323e-05	0.000512387	6.60318e-10	1.4836e-05	0.0195397	0.0213907
low	Bacterial chemotaxis	3.07477	0.00123704	1.59914e-08	7.301e-05	0.000466425	1.67893e-08	7.48093e-05	0.0466825	0.0215071
low	Lipopolysaccharide biosynthesis	3.02874	0.00310651	1.55304e-08	7.195e-05	0.00248066	4.19005e-10	1.18181e-05	0.0369206	0.0213907
low	Base excision repair	2.8306	0.00223457	3.3632e-09	3.34823e-05	0.00189452	1.36405e-09	2.13233e-05	0.0371587	0.0213907
low	Glycerophospholipid metabolism	2.96462	0.00110401	3.12405e-10	1.02046e-05	0.000915871	7.19623e-10	1.54879e-05	0.0123968	0.0211288
low	Nitrotoluene degradation	2.52799	0.000244311	1.81518e-09	2.4598e-05	3.4678e-05	1.95988e-10	8.08266e-06	0.0400159	0.0213907
low	Biofilmformation_Escherichiacoli	2.87655	0.00155318	2.17097e-09	2.69009e-05	0.0012277	8.55261e-10	1.68845e-05	0.0107302	0.0211288
low	Biofilmformation_Vibriocholerae	3.0349	0.0023961	3.57019e-08	0.00010909	0.00152923	4.30608e-09	3.78862e-05	0.0450159	0.0215071
low	ABC transporters	3.55987	0.00690792	6.55988e-08	0.000147872	0.00479921	7.09739e-08	0.000153812	0.0164444	0.0213907
low	Cysteine and methionine metabolism	3.2595	0.00552094	2.98421e-08	9.97365e-05	0.00466744	8.0447e-09	5.17838e-05	0.0443016	0.0215071
low	Two-component system	3.39301	0.00592094	7.59915e-08	0.000159156	0.00417109	1.36732e-08	6.7511e-05	0.0133492	0.0213907
low	One carbon pool by folate	3.04233	0.00303042	7.12988e-09	4.87506e-05	0.00255921	2.17598e-10	8.5166e-06	0.0216825	0.0213907
low	Thiamine metabolism	3.04854	0.0021102	4.75152e-09	3.97975e-05	0.00160217	4.19595e-09	3.73985e-05	0.0259683	0.0213907
low	NOD_likereceptorsignalingpathway	2.60826	0.00106889	1.4873e-09	2.22658e-05	0.000815637	7.26843e-10	1.55654e-05	0.025254	0.0213907
low	Flagellar assembly	3.36219	0.00198999	7.29601e-08	0.000155949	0.00051784	3.05908e-08	0.00010098	0.0414444	0.0213907
low	Arginine and proline metabolism	2.85209	0.00236521	5.31868e-09	4.21058e-05	0.00190198	3.03623e-10	1.00602e-05	0.00549206	0.0211288
low	Terpenoid backbone biosynthesis	2.8172	0.00261147	4.66742e-09	3.94437e-05	0.00215415	4.57088e-10	1.23435e-05	0.0038254	0.0211288
low	Salmonella infection	2.68242	0.000615862	4.73251e-09	3.97178e-05	0.000315793	9.07092e-10	1.73886e-05	0.0481111	0.0215071
low	Biofilm formation_Pseudomonasaeruginosa	3.0349	0.0023961	3.57019e-08	0.00010909	0.00152923	4.30608e-09	3.78862e-05	0.0450159	0.0215071

## Sheet: Table S7
Table S7 LDA and p value of KOs between two groups
	LEfSe analysis				Metastats analysis
		LDA	KO_NAME	KO_DEFINITION	mean(group1)	variance(group1)	standard error(group1)	mean(group2)	variance(group2)	standard error(group2)	p value	q value
high	K01190	-3.09278	lacZ	beta-galactosidase	0.00176945	3.54852e-08	0.000108758	0.00243708	1.68691e-08	7.49868e-05	0.0325809	0.0352357
high	K05349	-2.96342	bglX	beta-glucosidase	0.0016626	3.10457e-08	0.000101728	0.00225158	6.53758e-09	4.66818e-05	0.0307773	0.035077
high	K07315	-2.94262	rsbU_P	phosphoserine phosphatase RsbU/P	0.000495073	2.52104e-08	9.16703e-05	0.00112534	3.46802e-09	3.40001e-05	0.0211359	0.0347
high	K02014	-2.85015	TC.FEV.OM	iron complex outermembrane recepter protein	0.00101234	8.99233e-09	5.47489e-05	0.00140353	8.91806e-09	5.45223e-05	0.0325364	0.0352357
high	K01811	-2.79488	xylS, yicI	alpha-D-xyloside xylohydrolase	0.000858005	1.38209e-08	6.78746e-05	0.0012596	4.8889e-09	4.03687e-05	0.0320918	0.0351916
high	K01847	-2.78954	MUT	methylmalonyl-CoA mutase	0.000342109	6.05708e-09	4.49336e-05	0.000701111	6.95147e-09	4.81369e-05	0.0292532	0.0349579
high	K01992	-2.77568	ABC-2.P	ABC-2 type transport system permease protein	0.00171437	1.82114e-08	7.79133e-05	0.00204506	4.42777e-09	3.84178e-05	0.0480771	0.0369307
high	K03929	-2.77398	pnbA	para-nitrobenzyl esterase	0.000509526	1.62408e-08	7.35771e-05	0.000860629	4.00758e-09	3.65494e-05	0.0416859	0.0362329
high	K03737	-2.72588	por, nifJ	pyruvate-ferredoxin/flavodoxin oxidoreductase	0.000622403	1.5023e-08	7.0765e-05	0.00101532	1.10053e-08	6.05676e-05	0.0423502	0.0362985
high	K01006	-2.72141	ppdK	pyruvate, orthophosphate dikinase	0.000476682	7.10576e-09	4.86681e-05	0.00079012	4.93409e-09	4.05549e-05	0.0336256	0.0352411
high	K03654	-2.69688	recQ	ATP-dependent DNA helicase RecQ	0.000770087	2.91116e-09	3.1151e-05	0.000999208	3.44054e-09	3.38651e-05	0.0332932	0.0352378
high	K12257	-2.63926	secDF	SecD/SecF fusion protein	0.000408181	3.92165e-09	3.61555e-05	0.000668893	3.09295e-09	3.2109e-05	0.0297611	0.0350046
high	K03046	-2.61433	rpoC	DNA-directed RNA polymerase subunit beta'	0.000697363	6.83213e-09	4.77219e-05	0.000939308	1.63033e-09	2.33119e-05	0.038304	0.0357448
high	K16089	-2.56842	TC.FEV.OM2, cirA, cfrA, hmuR	outer membrane receptor for ferrienterochelin and colicins	0.000396925	1.67886e-09	2.36563e-05	0.000616903	4.0828e-09	3.68908e-05	0.0328926	0.0352378
high	K00688	-2.54659	PYG, glgP	glycogen phosphorylase	0.000490076	2.65559e-09	2.97523e-05	0.000691418	1.6627e-09	2.35422e-05	0.030488	0.035077
high	K03455	-2.54558	TC.KEF	monovalent cation:H+ antiporter-2, CPA2 family	0.000319749	9.16842e-10	1.74818e-05	0.000531741	2.94322e-09	3.13221e-05	0.0252586	0.0347409
high	K01270	-2.53108	pepD	dipeptidase D	0.000434767	1.27004e-09	2.05754e-05	0.000643185	3.23561e-09	3.28411e-05	0.0299188	0.0350292
high	K03043	-2.52918	rpoB	DNA-directed RNA polymerase subunit beta	0.000566471	5.20537e-09	4.16548e-05	0.00076912	7.53543e-10	1.58487e-05	0.0384614	0.0357692
high	K00239	-2.51753	sdhA, frdA	succinate dehydrogenase / fumarate reductase, flavoprotein subunit	0.000355391	3.19564e-09	3.26376e-05	0.00055541	1.77093e-09	2.42963e-05	0.0340927	0.0352646
high	K01284	-2.5052	dcp	peptidyl-dipeptidase Dcp	0.000453757	1.10794e-09	1.92175e-05	0.000651957	1.51618e-09	2.2481e-05	0.0192033	0.0346773
high	K02337	-2.50421	DPO3A1, dnaE	DNA polymerase III subunit alpha	0.000718917	1.35245e-09	2.12324e-05	0.000867321	5.31981e-10	1.33164e-05	0.0251028	0.0347409
high	K01262	-2.50171	pepP	Xaa-Pro aminopeptidase	0.000490698	9.28378e-10	1.75915e-05	0.000669593	7.12574e-10	1.54118e-05	0.0128419	0.0342653
low	K07133	3.23824	K07133	uncharacterized protein	0.0038055	1.05633e-07	0.000187646	0.00249643	3.10775e-08	0.00010178	0.0233889	0.0347409
low	K07473	2.95789	dinJ	DNA-damage-inducible protein J	0.000743179	1.25361e-08	6.46428e-05	9.96507e-05	2.05471e-09	2.61707e-05	0.00647181	0.0341914
low	K03655	2.85387	recG	ATP-dependent DNA helicase RecG	0.00155866	1.55021e-08	7.18845e-05	0.00103764	1.04689e-09	1.86806e-05	0.0168399	0.0346378
low	K02406	2.79959	fliC	flagellin	0.000528738	5.22629e-09	4.17384e-05	9.81241e-05	2.20995e-09	2.71413e-05	0.00825383	0.0341914
low	K01154	2.78385	hsdS	type I restriction enzyme, S subunit	0.000591925	5.96194e-09	4.45793e-05	0.000183252	5.43575e-10	1.34607e-05	0.00780881	0.0341914
low	K07481	2.6587	K07481	transposase, IS5 family	0.000327056	4.17244e-09	3.72936e-05	4.01349e-05	2.24709e-10	8.65466e-06	0.0139523	0.0343379
low	K07316	2.65806	mod	adenine-specific DNA-methyltransferase	0.000509512	8.00664e-09	5.16612e-05	0.000174684	1.65109e-10	7.41865e-06	0.0214251	0.0347
low	K01533	2.60379	copB	Cu2+-exporting ATPase	0.000414181	4.10403e-09	3.69866e-05	0.000137056	3.86382e-10	1.13488e-05	0.016067	0.0345463
low	K10924	2.54228	mshA	MSHA pilin protein MshA	0.000254097	1.65773e-09	2.3507e-05	2.94891e-05	3.90302e-10	1.14062e-05	0.0084986	0.0341914
low	K11073	2.52719	potF	putrescine transport system substrate-binding protein	0.000255816	2.27864e-09	2.75599e-05	2.75629e-05	3.59144e-10	1.09414e-05	0.0124413	0.0342653
low	K10108	2.52711	malE	maltose/maltodextrin transport system substrate-binding protein	0.000236936	1.69912e-09	2.37986e-05	2.46627e-05	2.56239e-10	9.24192e-06	0.00972435	0.0342315
low	K04487	2.5235	iscS, NFS1	cysteine desulfurase	0.000284616	1.65641e-09	2.34976e-05	6.13483e-05	6.88317e-10	1.51472e-05	0.0111046	0.0342315
low	K03496	2.50957	parA, soj	chromosome partitioning protein	0.000810287	2.86811e-10	9.77772e-06	0.000579879	2.20527e-11	2.71126e-06	0.000267012	0.0308795
low	K06946	2.50878	K06946	uncharacterized protein	0.00023453	2.07555e-09	2.6303e-05	1.46868e-05	1.66925e-10	7.45933e-06	0.0107708	0.0342315
low	K00558	2.50176	DNMT1, dcm	DNA (cytosine-5)-methyltransferase 1	0.000527982	5.77306e-09	4.38674e-05	0.000305639	2.79186e-10	9.64687e-06	0.0335589	0.0352411
													7

## Sheet: Table S8
Table S8 LDA value of eggNOG database between two groups
	LEfSe analysis		Metastats analysis
		LDA	mean(group1)	variance(group1)	standard error(group1)	mean(group2)	variance(group2)	standard error(group2)	p value	q value
High	G_Carbohydrate_transport_and_metabolism	-3.93156	7.22777e-05	8.51233e-11	5.32677e-06	1.51296e-05	3.78532e-11	3.55214e-06	0.00637326	0.0223335
High	T_Signal_transduction_mechanisms	-3.84842	0.00425455	2.05545e-07	0.000261753	0.00535477	3.5606e-08	0.000108943	0.0458077	0.0027876
High	I_Lipid_transport_and_metabolism	-3.46533	0.0246519	2.41088e-07	0.000283483	0.0223889	6.42913e-09	4.6293e-05	0.0138462	0.00202224
High	J_Translation_ribosomal_structure_and_biogenesis	-3.36334	0.00621394	1.52091e-08	7.12017e-05	0.00576567	6.74163e-10	1.49907e-05	0.0242308	0.00221182
High	Y_Nuclear_structure	-3.31338	0.0195709	1.91988e-06	0.000799974	0.0247512	4.61098e-08	0.000123976	0.0173077	0.0021065
High	Q_Secondary_metabolites_biosynthesis_transport_and_catabolism	-3.27902	7.01074e-05	1.3123e-11	2.09149e-06	9.2618e-05	8.10376e-11	5.19736e-06	0.0423462	0.0027876
High	C_Energy_production_and_conversion	-3.02769	4.59584e-05	1.30475e-09	2.08547e-05	0.000255137	5.62511e-11	4.33017e-06	0.00346154	0.0012639
High	O_Posttranslational_modification_protein_turnover_chaperones	-2.57188	8.56596e-07	5.49198e-13	4.27862e-07	8.41068e-06	8.12043e-12	1.64524e-06	0.0354231	0.0027876
Low	L_Replication_recombination_and_repair	4.23714	0.00621394	1.52091e-08	7.12017e-05	0.00576567	6.74163e-10	1.49907e-05	0.0242308	0.00221182
Low	N_Cell_motility	3.47171	0.00339869	8.52841e-08	0.000168606	0.00137704	6.30246e-08	0.000144942	0.0103846	0.00189585
Low	H_Coenzymetransportandmetabolism	3.46421	0.00974903	6.8099e-08	0.000150664	0.00865395	2.26969e-08	8.69807e-05	0.0207692	0.00216669
Low	E_Amino_acid_transport_and_metabolism	3.32174	0.0137368	3.82696e-08	0.000112945	0.012796	1.17075e-07	0.000197548	0.0388846	0.0027876
Low	W_Extracellular_structures	2.80438	0.000172471	2.14926e-08	8.46416e-05	0.00116894	1.12308e-08	6.11849e-05	0.00692308	0.0016852

## Sheet:  Table S9
Table S9 CAZyme database results display
CAZy_Family	low1	low2	low3	high1	high2	high3
GH43	0.00370156	0.00435549	0.00318662	0.00504551	0.00520673	0.00480459
GH2	0.00302516	0.00341953	0.00280633	0.00411414	0.0044091	0.00408925
GT2	0.00374727	0.00387139	0.0033893	0.0040136	0.00433972	0.0039467
GH3	0.00242923	0.00279721	0.00234352	0.00333946	0.00364651	0.00348505
GH13	0.00193448	0.00207446	0.00188351	0.00209442	0.00226217	0.0022249
CE1	0.00109801	0.00144836	0.000916645	0.00180738	0.0017805	0.00172677
CBM6	0.00107483	0.00156895	0.000764467	0.00177541	0.00139441	0.00139808
GH28	0.00138974	0.00149494	0.0011987	0.00166475	0.00177007	0.00164129
GH31	0.00107082	0.00122595	0.00093017	0.00156486	0.00173247	0.00160684
GH97	0.00105953	0.00120794	0.00102793	0.00147955	0.00166131	0.00159625
GH5	0.00149006	0.00157781	0.00128781	0.00158498	0.00146135	0.00138012
CBM50	0.00154099	0.00156125	0.00145392	0.00142369	0.00146597	0.00145987
GT4	0.00148892	0.0014313	0.00136977	0.00142699	0.00147992	0.00143676
GH51	0.000948653	0.00111296	0.000830942	0.00127385	0.00133311	0.00125876
GT51	0.00108312	0.00115494	0.000995554	0.00120541	0.00127552	0.00121989
GH95	0.000764072	0.000865684	0.000646997	0.00101439	0.00101256	0.000966658
PL1	0.000831013	0.00093744	0.000688959	0.000980379	0.000915168	0.000880169
GH10	0.000679944	0.000858853	0.000516363	0.00096272	0.000863087	0.00083411
GH105	0.000741601	0.000768398	0.000614408	0.000858672	0.000948658	0.000851025
CBM20	0.000680247	0.000660646	0.00061062	0.000785931	0.000871164	0.000803439
GH92	0.000544934	0.000573003	0.000596873	0.000670685	0.000803024	0.000848732
CE6	0.000569801	0.000739348	0.000471948	0.000839543	0.000797056	0.000764226
CE8	0.000593866	0.000666141	0.000491438	0.000763153	0.000832681	0.000777691
GH78	0.000490238	0.000574586	0.000533408	0.000666598	0.0008241	0.00078294
GH9	0.000484724	0.000690616	0.000342919	0.000817048	0.000734878	0.000713319
GT35	0.000541919	0.000613023	0.000540951	0.000693057	0.000813377	0.000788411
GH77	0.000608044	0.000673751	0.000527593	0.000730196	0.000766423	0.00076165
GH35	0.000573671	0.000612941	0.000488836	0.000751487	0.000753644	0.000704889
GH115	0.000601471	0.000648822	0.000533798	0.000729016	0.000750262	0.00070808
GH26	0.00053256	0.000633874	0.000413605	0.000724334	0.000662644	0.000627125
GH23	0.000700426	0.000676594	0.000662138	0.000616172	0.00061845	0.000629476
CBM35	0.00047866	0.000608046	0.000368881	0.000640263	0.000425834	0.000449736
GH32	0.000474698	0.000504279	0.000452884	0.000561263	0.00063237	0.000612831
GH106	0.000419562	0.000440353	0.000449961	0.000506966	0.000618029	0.000547431
CBM13	0.000375909	0.000446811	0.000360679	0.000500731	0.000558446	0.000544502
CBM48	0.000512028	0.000493782	0.000542432	0.000488064	0.000477354	0.000555583
GH73	0.000481637	0.000539232	0.000501316	0.000497867	0.00055464	0.000533818
CE12	0.00044393	0.000494993	0.000372877	0.000552811	0.000516661	0.000494224
GH25	0.000519664	0.000535336	0.000502769	0.000534447	0.000538174	0.0004696
GT9	0.000526866	0.00046299	0.000489978	0.000319194	0.00031019	0.000312429
GH29	0.000277245	0.000343544	0.000320698	0.000420187	0.000519103	0.000498939
CE7	0.000341569	0.000397386	0.000286025	0.000483647	0.000498363	0.000461298
PL11	0.000491051	0.000498003	0.000397012	0.000493611	0.000473953	0.000425683
GH94	0.000321009	0.000373884	0.00030008	0.000415093	0.000456871	0.000419365
GT28	0.000430081	0.000414874	0.000412571	0.00034912	0.000344302	0.000354402
GH53	0.0004284	0.00042425	0.000388659	0.000422593	0.000404445	0.000389422
GT30	0.000390568	0.000418236	0.00035482	0.000367091	0.000347052	0.000348164
GH36	0.000414775	0.000385204	0.000410436	0.000357424	0.000391858	0.000357165
CE4	0.000394685	0.000329963	0.000412189	0.000234364	0.000243635	0.000235525
GH20	0.000186331	0.000236181	0.000226725	0.000292568	0.000398032	0.000393719
CBM32	0.000279878	0.000311747	0.000261909	0.000354506	0.000369944	0.000376582
GH127	0.000269484	0.00029447	0.000286295	0.000349812	0.000363382	0.000345276
GH18	0.000330199	0.000312337	0.00035867	0.000276254	0.000275945	0.000307517
GH8	0.000249501	0.000316958	0.000195102	0.000348251	0.000265381	0.000265573
GT3	0.000200233	0.000235202	0.000205204	0.000286204	0.000337583	0.000330002
GH133	0.000217051	0.000252738	0.000211548	0.000300403	0.00033319	0.000306105
GH33	0.000174627	0.000205559	0.00018456	0.000260914	0.000331856	0.000331654
GH30	0.000291347	0.000329595	0.000266531	0.000328205	0.000262185	0.000259137
GH57	0.000255342	0.000279758	0.00021845	0.000320339	0.000297528	0.000288911
GH67	0.000235455	0.000257506	0.000205552	0.00029372	0.000318301	0.000283975
CE11	0.000301565	0.000302756	0.000278361	0.00026412	0.000263684	0.000247596
GT5	0.000264657	0.000285307	0.000269367	0.000279786	0.000301793	0.000299457
CBM25	0.000293916	0.000199274	0.000261229	3.88004e-05	1.72868e-05	2.075e-05
PL10	0.000193436	0.000230354	0.000145382	0.000289832	0.000279183	0.000271675
GH16	0.000265131	0.000284967	0.000238461	0.000279765	0.000261234	0.000257699
GH130	0.000211708	0.000234262	0.000196227	0.000229556	0.0002785	0.000250318
CE15	0.000180689	0.000233746	0.000181248	0.000276243	0.000265515	0.000251749
GT19	0.000263211	0.000266567	0.00024737	0.000243979	0.00025333	0.00024268
CE2	0.000199322	0.00022489	0.000166627	0.000232005	0.000236396	0.000223136
GH24	0.000170978	0.000187636	0.000223843	0.000234555	0.000190982	0.000176744
GH72	0.000201548	0.000220576	0.000186601	0.000178742	0.000159768	0.000166027
GH27	0.000161237	0.000174404	0.000190471	0.000195332	0.000206582	0.000202511
GT47	0.00018949	0.000196776	0.000176557	0.000175575	0.000179503	0.000186479
GH89	0.000129575	0.000134918	0.00014098	0.000158968	0.000182821	0.000194981
GT26	0.000183685	0.000182225	0.000168962	0.000150359	0.000126051	0.000113342
GH119	0.000169359	0.000115744	0.000144058	1.84092e-05	3.68258e-06	8.24865e-06
CBM26	0.000162501	0.000104147	0.000160658	4.16063e-05	4.82918e-05	3.38267e-05
CE9	0.000152006	0.000142126	0.000161858	7.54088e-05	6.39406e-05	8.139e-05
CBM57	8.76118e-05	0.000108175	8.99519e-05	0.000136816	0.000143727	0.000138561
GT11	0.000105996	0.000109189	8.16419e-05	0.000128407	0.000141771	0.000129808
CBM4	8.29229e-05	0.000135432	5.03508e-05	0.000139299	8.15443e-05	9.19571e-05
GT66	9.99037e-05	0.000136865	0.000109954	0.00012288	0.00011497	0.000133394
GT1	4.11878e-05	5.27348e-05	7.82028e-05	0.000133599	0.00012953	0.000135873
CBM51	8.64978e-05	0.000116565	7.67314e-05	0.000124935	0.000114359	0.000105064
GH88	7.10649e-05	7.37388e-05	8.38693e-05	8.74179e-05	0.000124835	0.000114175
CBM34	8.33109e-05	0.00011246	8.32741e-05	5.58728e-05	3.0133e-05	7.93773e-05
GH98	0.000104134	9.31033e-05	0.000107702	9.88937e-05	9.42194e-05	8.23937e-05
GH109	2.62917e-05	4.43267e-05	6.17305e-05	6.5304e-05	0.000105439	0.00010189
PL9	6.136e-05	9.81222e-05	5.52971e-05	9.44988e-05	9.35842e-05	8.66044e-05
GH1	8.78663e-05	8.05549e-05	8.18952e-05	6.34107e-05	5.25164e-05	5.89954e-05
GT32	8.42386e-05	7.05613e-05	7.47595e-05	7.13891e-05	7.79392e-05	6.9723e-05
CBM37	4.70728e-05	7.22861e-05	4.38914e-05	6.07455e-05	7.67791e-05	5.95308e-05
CBM69	7.50904e-05	5.44132e-05	6.95088e-05	1.6432e-05	5.01814e-06	1.23817e-05
CBM2	5.88771e-05	7.11316e-05	7.0136e-05	5.45351e-05	4.40832e-05	5.93603e-05
GH47	6.94526e-05	5.5005e-05	6.9831e-05	1.90433e-05	7.39857e-06	1.71132e-05
GT8	6.59094e-05	6.08508e-05	6.84246e-05	2.706e-05	3.79859e-05	3.14675e-05
GH45	3.82043e-05	6.70868e-05	1.94975e-05	6.33232e-05	3.09638e-05	4.40375e-05
CBM9	2.46276e-05	4.28135e-05	2.91628e-05	5.54172e-05	6.70057e-05	6.65756e-05
GH11	3.53721e-05	6.1446e-05	2.09945e-05	6.66337e-05	3.99313e-05	5.57825e-05
CBM12	1.70029e-05	2.70729e-05	1.68417e-05	5.68024e-05	6.44039e-05	6.27797e-05
GT83	6.33441e-05	4.37877e-05	4.9659e-05	1.14572e-05	1.99061e-05	2.51144e-05
GH103	6.32047e-05	4.34745e-05	5.80951e-05	1.1103e-05	4.12753e-06	1.41202e-05
GH39	3.63454e-05	5.52239e-05	2.95447e-05	6.2412e-05	5.55882e-05	5.12395e-05
CBM54	5.85423e-06	3.69224e-06	3.55305e-06	1.98262e-05	4.81235e-05	6.02148e-05
GH125	3.17711e-05	4.71958e-05	4.53942e-05	4.57232e-05	5.88724e-05	5.96563e-05
CBM22	3.19451e-05	4.18565e-05	2.53291e-05	4.70911e-05	5.02808e-05	5.7439e-05
GH65	4.23058e-05	4.05685e-05	5.73341e-05	1.98817e-05	1.30398e-05	1.55106e-05
GH17	2.1611e-06	1.25616e-05	1.3828e-05	5.17099e-05	5.60826e-05	5.64699e-05
CBM43	1.3767e-06	7.4845e-06	1.26878e-05	4.6188e-05	4.93494e-05	5.45392e-05
CBM30	2.97398e-05	4.89994e-05	1.49397e-05	5.43998e-05	2.2049e-05	2.93174e-05
GH38	2.72565e-05	3.07833e-05	4.2502e-05	4.56005e-05	5.35767e-05	5.0905e-05
GH74	3.12222e-05	5.32543e-05	1.50571e-05	5.18194e-05	2.51526e-05	3.08527e-05
CBM61	5.31106e-05	4.93985e-05	4.34149e-05	3.13356e-05	3.59475e-05	2.74489e-05
CBM56	2.06465e-05	2.87005e-05	1.8615e-05	4.77961e-05	4.74068e-05	5.30295e-05
CBM67	4.16013e-05	5.29461e-05	3.62423e-05	4.80777e-05	3.78467e-05	3.12679e-05
GH116	2.26905e-05	3.43529e-05	8.41208e-06	4.98139e-05	1.73404e-05	2.53887e-05
GH66	3.98343e-05	2.8591e-05	4.92615e-05	2.29516e-05	2.23662e-05	2.40749e-05
GT14	4.83095e-05	2.78862e-05	4.68121e-05	2.33115e-05	2.11451e-05	2.0162e-05
GH54	7.67702e-06	2.25475e-05	7.77519e-06	3.37858e-05	3.39875e-05	4.68077e-05
CBM62	2.58429e-05	3.30789e-05	2.36316e-05	4.33868e-05	4.40702e-05	3.93263e-05
GH19	3.37815e-05	3.13545e-05	4.08892e-05	3.37805e-05	2.6693e-05	3.43027e-05
GH4	9.31894e-06	1.56559e-05	1.38185e-05	2.51578e-05	4.03731e-05	3.68342e-05
CBM11	2.11496e-05	3.6732e-05	1.09388e-05	3.94459e-05	1.75034e-05	2.19249e-05
CBM66	2.37158e-05	2.78589e-05	2.3873e-05	3.75399e-05	3.91436e-05	3.74306e-05
GH44	2.41012e-05	3.87654e-05	1.43132e-05	3.79313e-05	1.1631e-05	1.78981e-05
GH55	1.90023e-05	2.23868e-05	1.54071e-05	3.13456e-05	2.75162e-05	3.7179e-05
GT84	1.75609e-05	1.45772e-05	3.34237e-05	2.18633e-05	3.46899e-05	2.27018e-05
GT41	3.32972e-05	1.87259e-05	2.74915e-05	1.03967e-05	7.41307e-06	1.27087e-05
GH128	1.37884e-05	2.18383e-05	1.33383e-05	2.49568e-05	3.19845e-05	2.19518e-05
GH84	1.34859e-05	1.78328e-05	1.2326e-05	2.58122e-05	1.21612e-05	2.87065e-05
CE14	1.243e-05	1.80374e-05	1.99784e-05	2.28562e-05	2.7735e-05	2.55093e-05
GH42	1.89441e-05	2.2044e-05	2.62374e-05	1.93269e-05	1.61944e-05	2.07777e-05
GH104	1.29541e-05	1.20794e-05	1.08145e-05	1.96702e-05	2.57641e-05	2.02919e-05
GH59	2.49841e-05	1.4684e-05	8.38209e-06	8.84411e-06	1.65492e-05	1.19092e-05
GH76	1.63191e-05	2.45202e-05	2.02976e-05	1.8574e-05	2.04819e-05	2.44684e-05
CBM41	2.27965e-05	1.94971e-05	2.30378e-05	9.24363e-06	4.51052e-06	1.08719e-05
CBM27	1.66779e-05	2.25083e-05	1.37629e-05	2.03273e-05	2.16289e-05	1.76498e-05
GT29	1.20833e-05	1.65741e-05	1.29403e-05	2.21796e-05	1.62115e-05	1.96395e-05
GH108	1.19229e-05	5.81193e-06	2.09905e-05	4.95621e-06	2.39132e-06	2.51511e-06
PL3	0	1.53412e-07	3.63079e-06	0	2.09128e-05	9.73814e-07
GT23	1.75583e-05	2.05871e-05	1.8694e-05	7.89283e-06	7.8798e-06	9.31919e-06
CBM3	1.12907e-05	1.77615e-05	1.04157e-05	1.44463e-05	1.53919e-05	1.91167e-05
GH117	1.06034e-05	1.11628e-05	1.72297e-05	1.32891e-05	1.68727e-05	1.48317e-05
GH85	1.10065e-05	1.68306e-05	1.0395e-05	1.14832e-05	7.41713e-06	7.69229e-06
PL14	8.44794e-06	1.53475e-05	3.93876e-06	1.47179e-05	6.21187e-06	6.68435e-06
GH123	2.96791e-06	4.85099e-06	8.50923e-06	9.4043e-06	1.51654e-05	1.48353e-05
GT50	1.34528e-07	1.95281e-06	3.21679e-06	9.85282e-06	1.51569e-05	9.55056e-06
GH50	1.50976e-06	5.19393e-06	1.90867e-06	1.33371e-05	1.41441e-05	1.49785e-05
CBM42	3.40203e-06	5.84602e-06	3.05725e-06	9.27716e-06	9.76e-06	1.42849e-05
AA10	1.03153e-06	2.30913e-06	2.04994e-06	7.31685e-06	1.42447e-05	1.11119e-05
GT10	7.05443e-06	8.40954e-06	8.53514e-06	6.98232e-06	1.29624e-05	1.32025e-05
GH120	1.12297e-05	1.31164e-05	1.22086e-05	6.86814e-06	1.10196e-05	8.80149e-06
GT77	1.16697e-07	2.9208e-06	0	6.29767e-06	5.95021e-06	1.26876e-05
GH63	3.71656e-06	8.50253e-06	4.20972e-06	8.1899e-06	1.20758e-05	8.03609e-06
CBM58	8.69739e-07	2.44871e-06	1.43292e-06	2.9196e-06	7.7701e-06	1.15225e-05
GT90	1.69249e-06	2.9312e-06	3.35341e-06	7.36376e-06	1.09499e-05	8.74172e-06
GH12	4.89042e-06	5.87361e-06	5.45144e-06	6.71736e-06	9.44293e-06	1.06851e-05
GH113	9.36185e-07	2.09544e-06	6.97537e-07	2.67044e-06	9.58369e-06	5.44407e-06
GT25	7.42037e-06	9.55402e-06	3.91182e-06	6.23672e-06	4.39952e-06	4.40344e-06
GT6	9.23105e-06	4.71664e-06	6.51609e-06	7.33829e-06	5.52291e-06	5.8365e-06
GT7	1.27918e-06	2.67168e-06	3.60998e-06	6.55291e-06	7.65899e-06	8.28409e-06
GH87	4.07319e-07	1.34773e-06	1.67262e-06	7.83152e-06	5.2714e-06	3.89691e-06
CBM5	2.57603e-06	3.11504e-06	4.83989e-06	7.54108e-06	3.09688e-06	4.3957e-06
PL12	3.14965e-06	3.61287e-06	1.81137e-06	7.04007e-06	6.11572e-06	6.57889e-06
GH86	1.58316e-06	2.94443e-06	9.58956e-07	2.37286e-06	6.95316e-06	5.26972e-06
PL22	7.98102e-07	1.10246e-06	1.0238e-06	5.8147e-06	5.503e-06	6.57916e-06
CBM23	6.27688e-06	4.88715e-06	5.87726e-06	9.96781e-07	1.83626e-07	5.96687e-07
GH93	5.57969e-07	1.8167e-06	1.48346e-06	2.76199e-06	5.57671e-06	6.21869e-06
GH64	0	1.24088e-06	2.11085e-06	5.49914e-06	3.45779e-06	1.96655e-06
CBM45	8.77957e-08	4.95768e-07	7.33526e-07	2.40609e-06	5.45623e-06	3.11007e-06
GH91	5.34654e-06	3.72882e-06	2.2408e-06	7.01216e-07	2.80271e-07	6.12081e-07
GT34	4.019e-07	7.80425e-07	9.56813e-07	4.15979e-06	2.56572e-06	5.25166e-06
PL8	4.31179e-06	3.64552e-06	4.85553e-06	2.03421e-06	5.24521e-06	2.18142e-06
CBM21	3.83434e-08	5.79308e-07	8.72767e-07	5.069e-06	1.34146e-06	9.19979e-07
GH48	1.8842e-06	3.9707e-06	9.58847e-07	3.90471e-06	2.33879e-06	4.48332e-06
CBM10	7.60813e-07	2.11637e-06	4.98435e-07	4.37021e-06	9.2166e-07	1.73418e-06
GT49	0	0	0	7.54138e-07	8.03796e-07	4.35319e-06
PL4	2.66704e-06	2.90523e-06	2.12369e-06	4.29913e-06	3.00116e-06	4.05901e-06
GT92	2.68124e-07	3.55096e-07	5.0001e-07	2.61984e-06	3.94571e-06	2.9274e-06
GT17	3.63068e-06	3.93861e-06	2.66777e-06	5.76758e-08	0	0
GT81	1.35075e-06	6.96145e-07	3.88471e-06	8.22219e-07	4.0453e-07	2.75349e-06
CE3	3.62694e-06	3.3939e-06	3.28071e-06	2.73248e-06	2.13356e-06	1.83594e-06
GT74	1.01855e-06	2.34396e-06	1.34409e-06	3.57976e-06	1.85868e-06	2.16004e-06
GH81	1.06616e-06	1.47848e-06	1.72542e-06	3.45185e-06	1.67044e-06	3.15522e-06
AA3	6.39057e-08	1.14694e-06	3.32409e-06	4.83982e-07	1.28673e-06	1.59385e-06
CBM38	2.64465e-06	2.82389e-06	1.77441e-06	1.20485e-06	3.04639e-06	2.04971e-06
GH15	3.51183e-07	3.22358e-07	1.00441e-06	2.7657e-07	0	2.79096e-06
GT20	0	0	0	1.27024e-06	1.18855e-06	2.61398e-06
CBM65	9.71807e-07	7.40611e-07	6.3507e-07	4.59418e-07	2.59088e-06	5.96687e-07
GH110	7.35774e-07	1.1902e-06	2.57028e-06	2.43947e-06	2.26528e-06	2.28126e-06
GT31	0	0	0	0	7.18895e-07	2.33603e-06
GH99	9.31508e-07	1.97759e-06	1.20392e-06	2.16223e-06	1.1231e-06	1.41188e-06
GT64	1.29926e-06	6.03759e-07	1.16245e-06	1.35162e-06	9.26113e-07	1.90464e-06
GT87	1.15818e-06	2.94215e-07	1.89216e-06	3.65017e-07	0	1.1852e-07
AA5	0	5.85756e-07	0	1.39287e-06	1.81539e-06	1.41578e-06
GH101	8.57912e-08	6.37466e-07	1.00915e-07	1.27756e-06	7.29472e-07	1.73829e-06
CBM36	1.55471e-06	1.7004e-06	1.5333e-06	4.54936e-07	8.9533e-07	2.53228e-07
CBM16	5.46171e-08	1.68575e-06	1.92736e-07	0	1.99693e-07	6.48898e-07
AA4	4.69707e-07	7.15924e-07	3.68341e-07	1.66539e-06	1.33129e-06	4.32598e-07
CBM71	1.44811e-06	8.48921e-07	8.29859e-07	0	0	0
GH124	7.88873e-07	1.37708e-06	1.29374e-06	1.04219e-06	4.5833e-07	1.38431e-07
AA6	6.43434e-07	1.17686e-06	3.02746e-07	3.65017e-07	0	0
GH46	6.7101e-07	3.83531e-07	1.5786e-07	6.66156e-07	3.42331e-07	1.1124e-06
GT96	1.0497e-06	9.08146e-07	7.67516e-07	7.24082e-08	0	0
PL7	8.63829e-07	9.87481e-07	5.08056e-07	1.53139e-07	1.83626e-07	1.98896e-07
GT82	0	0	9.60889e-07	0	0	0
GH6	3.40367e-08	0	8.00741e-08	0	1.02407e-07	8.53622e-07
CBM1	1.84199e-07	7.58037e-07	4.76676e-07	8.3596e-07	3.13244e-07	7.46444e-07
GT27	1.01012e-07	3.46415e-07	2.37639e-07	4.29778e-07	5.15337e-07	7.44255e-07
GH37	3.00269e-07	9.80718e-08	4.54119e-07	4.86689e-07	7.29472e-07	6.32107e-07
GH71	6.65726e-07	3.38232e-07	8.70096e-08	1.04906e-07	0	1.36251e-07
CBM59	1.39517e-07	5.84789e-07	2.7352e-07	0	0	8.5663e-08
GT60	0	4.99482e-07	1.28491e-07	0	0	0
CBM46	4.52729e-07	1.29384e-07	2.6627e-07	0	0	0
GT39	0	0	0	0	0	1.04241e-07
Others	0.946258	0.940549	0.950841	0.93544	0.933507	0.936298

## Sheet:  Table S10
Table S10 LDA value of CAZyme database between two groups
		LDA value
High	GH43	-3.66781
High	GH3	-3.58354
High	CE1	-3.57101
High	GH2	-3.48947
High	GH31	-3.43664
High	GH97	-3.34698
High	GH51	-3.11982
High	CE8	-2.89387
High	CE7	-2.83691
High	GT3	-2.79244
High	GH33	-2.74947
High	GT1	-2.71121
High	PL10	-2.68551
High	CBM13	-2.64052
High	GH133	-2.55674
High	GH17	-2.55386
High	GH35	-2.53962
High	CBM43	-2.49994
High	CBM12	-2.47728
High	GH95	-2.4755
High	CBM54	-2.45451
High	CE15	-2.42742
High	CBM9	-2.22729
High	GH4	-2.21777
High	GT49	-2.21768
High	GH54	-2.21142
High	CBM56	-2.20598
High	GT20	-2.19057
High	CBM32	-2.18401
High	CBM57	-2.16979
High	GT27	-2.07344
High	CBM62	-2.02977
High	GH67	-2.01662
Low	GT4	3.35466
Low	CBM25	3.34972
Low	CBM50	3.34103
Low	GT9	3.32659
Low	CE4	3.20427
Low	GH5	3.20306
Low	GH23	3.12182
Low	GH119	3.11946
Low	GT28	3.10892
Low	GH25	3.07121
Low	CBM26	3.05676
Low	GH18	3.03448
Low	GT51	2.97267
Low	GT30	2.93469
Low	GH73	2.93448
Low	CE9	2.89328
Low	GH36	2.87721
Low	PL11	2.81677
Low	CE11	2.78038
Low	GH30	2.77109
Low	GT26	2.75358
Low	GH72	2.73673
Low	CBM69	2.73604
Low	GH47	2.71032
Low	GH103	2.65261
Low	GH53	2.64974
Low	GT19	2.62001
Low	CBM34	2.61839
Low	GH16	2.61562
Low	GH1	2.53884
Low	GT83	2.51397
Low	GT47	2.51195
Low	GT8	2.50574
Low	GH65	2.49201
Low	GT14	2.37732
Low	GH98	2.35082
Low	CBM61	2.31144
Low	CBM2	2.29911
Low	GH66	2.29082
Low	GT5	2.2903
Low	GT41	2.21401
Low	CBM41	2.16464
Low	GT32	2.14037
Low	GT23	2.10339
Low	PL7	2.00216
Low	GT96	2.00169

[truncated: 1 more sheets:  Table S11]
